# Supplementary material for: A postmeiotically bifurcated roadmap of honeybee spermatogenesis marked by phylogenetically restricted genes
Source: PLoS Genet. 2023 Dec 4;19(12):e1011081. doi: 10.1371/journal.pgen.1011081 (PMC10721206; doi:10.1371/journal.pgen.1011081)
Supplement: S1 Table — (XLSX) [file pgen.1011081.s008.xlsx]

## Sheet: Sheet1
D.mel gene	D.mel FBgn	Specifically highly expressed cell types in D.mel	Reference	A.mel orthologous gene	Express in at least 3 cells in 3d data	If specifically highly expressed in 3d cluster									Marked cell type in A.mel
						0	1	2	3	4	5	6	7	8
ena	FBgn0000578	GSC	1	LOC727235	yes	yes	no	no	no	no	no	no	no	no	Early Spermatogonium
Bsg	FBgn0261822	Spermatogonium/ Early Spermatocyte	2	LOC726060	yes	yes	no	no	no	no	no	no	no	no
Mad	FBgn0011648	GSC/ Early Spermatogonium	3	LOC409301	yes	yes	no	no	yes	no	no	no	no	no
Stat92E	FBgn0016917	GSC/ CSC	4, 5	LOC413742	yes	yes	no	no	no	no	no	no	yes	no
Dad	FBgn0020493	GSC/ Early Spermatogonium/ Cyst cell	3	LOC413371	yes	yes	no	no	no	yes	no	no	no	no
scra	FBgn0261385	Spermatogonium/ Spermatocyte	6	LOC551658	yes	yes	no	no	no	no	yes	no	no	no
hts	FBgn0263391	GSC/ Spermatogonium/ Spermatocyte	3, 5, 6, 7	LOC409713	yes	yes	no	no	no	no	no	no	no	no
how	FBgn0264491	GSC/ Hub cell/ Cyst cell	8	LOC725878	yes	yes	no	no	no	no	no	no	no	no
vas	FBgn0283442	GSC	4, 5	vas	yes	yes	no	no	no	no	no	no	no	no
pcm	FBgn0020261	Spermatogonium/ Early Spermatocyte	9	LOC409993	yes	yes	yes	no	no	no	yes	no	no	no		Late Spermatogonium
eIF4G1	FBgn0023213	Cyst cell/ Spermatogonium/ Early Spermatocyte	10	Eif4g	yes	yes	yes	no	no	no	no	yes	no	no
trx	FBgn0003862	Spermatogonium/ Early Spermatocyte	11	LOC408716	yes	yes	yes	no	no	no	no	no	no	no
cdi	FBgn0004876	Spermatogonium/ Spermatid	12	LOC413385	yes	no	yes	no	no	no	no	no	no	no
eya	FBgn0000320	Cyst cell/ Spermatogonium	4, 5, 6, 13	LOC412528	yes	no	yes	no	no	no	no	no	no	no
nanos	FBgn0002962	GSC/ Spermatogonium	4, 13	nanos	yes	no	yes	no	yes	no	no	no	no	yes
sgg	FBgn0003371	Spermatogonium/ Spermatocyte	15	LOC408976	yes	no	yes	no	no	no	no	no	no	no
Iswi	FBgn0011604	GSC/ CSC	16	LOC412742	yes	no	yes	no	yes	no	no	no	no	yes
brat	FBgn0010300	Spermatogonium/ Spermatocyte	17	LOC412853	yes	no	yes	no	yes	no	no	no	no	no	Early Spermatocyte
CycA	FBgn0000404	Spermatocyte	18	LOC102656846	yes	no	yes	no	yes	no	no	no	no	no
ifc	FBgn0001941	Early Spermatocyte	19	LOC100578035	yes	no	no	no	yes	yes	no	no	no	yes
polo	FBgn0003124	Spermatocyte	4	LOC413261	yes	no	no	no	yes	no	no	no	no	yes
Rbf	FBgn0015799	Cyst cell/ Spermatocyte	20	LOC411627	yes	no	no	no	yes	no	no	no	no	no
me31B	FBgn0004419	Spermatogonium/ Early Spermatocyte	9	LOC552206	yes	no	no	no	yes	no	no	no	no	no
Fas3	FBgn0000636	Hub cell/ Spermatocyte	22, 23	LOC724243	yes	no	no	no	yes	no	no	no	no	no
Sumo	FBgn0264922	Spermatocyte	24	LOC550834	yes	no	no	no	yes	no	no	no	yes	yes
spd-2	FBgn0027500	Early Spermatocyte	25	LOC100576185	yes	no	yes	no	yes	no	no	no	no	no
DCP1	FBgn0034921	Spermatogonium/ Early Spermatocyte	9	LOC408416	yes	no	no	no	yes	no	no	no	no	yes
Trf2	FBgn0261793	Early Spermatocyte	21	LOC412919	yes	no	no	no	yes	no	no	no	no	no
Rab11	FBgn0015790	Early Spermatocyte	26	LOC551603	yes	no	no	yes	yes	no	no	no	no	no
Dhod	FBgn0000447	Spermatocyte/ Early Spermatid	27	LOC100577081	yes	no	no	yes	yes	no	no	no	yes	no		Late Spermatocyte
Uba2	FBgn0029113	Spermatocyte	24	LOC409191	yes	no	no	yes	yes	no	yes	no	no	no
Taf9	FBgn0000617	Spermatocyte	28	LOC727023	yes	no	no	yes	no	no	no	no	yes	no
βTub60D	FBgn0288686	Cyst cell/ Spermatogonium/ spermatocyte	29	LOC410994	yes	no	no	yes	no	no	no	no	no	no
Uch	FBgn0010288	Spermatocyte	30	LOC409387	yes	no	no	yes	no	no	no	no	no	yes
lwr	FBgn0010602	Spermatocyte	24	LOC551283	yes	no	no	yes	no	no	no	no	no	yes
eRF3	FBgn0020443	Spermatocyte	31	LOC413943	yes	no	no	yes	no	no	no	no	no	no
shv	FBgn0031256	Spermatocyte/ Cyst cell	32	LOC552223	yes	yes	no	yes	no	no	no	no	no	no
α-Spec	FBgn0250789	GSC /Spermatogonium/ Spermatocyte	4	LOC551291	yes	yes	no	yes	no	no	no	yes	no	no
I-2	FBgn0028429	Spermatocyte	33	LOC727432	yes	no	no	no	no	no	no	yes	no	no	Small Spermatid
PI31	FBgn0033669	Late Spermatid	34	LOC409668	yes	no	no	no	no	no	no	yes	no	no
smn	FBgn0036641	GSC/ Spermatogonium	35	LOC100577491	yes	no	no	no	no	no	no	yes	no	no
Unr	FBgn0263352	Spermatogonium/ Early Spermatocyte	2	LOC414014	yes	no	no	no	no	no	no	yes	no	no
Pgi	FBgn0003074	Spermatid	37, 38	LOC551154	yes	no	no	no	no	yes	no	no	no	no	Spermatid
sesB	FBgn0003360	Spermatid	38	Ant	yes	no	no	no	no	yes	no	no	no	no
ox	FBgn0011227	Spermatid	37	LOC100578782	yes	no	no	no	no	yes	no	no	no	no
ATPsynB	FBgn0019644	Spermatid	38	LOC102654955	yes	no	no	no	no	yes	no	no	no	no
COX6B	FBgn0031066	Spermatid	38	Cox6b1	yes	no	no	yes	no	yes	no	no	no	yes
oys	FBgn0033476	Spermatocyte/ Spermatid	39	LOC552342	yes	no	no	no	no	yes	yes	no	no	no
ATPsynF	FBgn0035032	Spermatid	37, 38	LOC409930	yes	no	no	no	no	yes	no	no	no	yes
ScsβA	FBgn0037643	Enlongted Spermatid	40	LOC551958	yes	no	no	no	no	yes	no	no	no	no
s-cup	FBgn0050044	Late Spermatid	41	LOC100576355	yes	no	no	no	no	yes	no	no	no	no
Fuca	FBgn0285958	Spermatocyte/ Early Spermatid	42	LOC412394	yes	yes	no	no	no	yes	no	no	no	no
Msp300	FBgn0261836	Late Spermatocyte/ Muscle cell/ Spermatid	2	LOC551356	yes	no	no	no	no	yes	no	no	yes	no
Nup153	FBgn0061200	GSC/ CSC	7	LOC727447	yes	no	yes	no	no	no	no	no	yes	no	Cyst cell
Tet	FBgn0263392	Cyst cell	2	LOC412878	yes	no	no	no	no	no	no	no	yes	no
da	FBgn0267821	Cyst cell/ Epithelial cell	43	LOC113218537	yes	no	no	no	no	no	no	no	yes	no
lama	FBgn0016031	Cyst cell	2	LOC410007	yes	no	no	no	no	no	yes	no	yes	no
hh	FBgn0004644	Hub cell	4, 44	LOC726929	yes	no	no	no	no	no	yes	no	no	no	Hub cell
cher	FBgn0014141	Hub cell	45	LOC409697	yes	no	no	no	no	no	yes	no	no	no
Ptp61F	FBgn0267487	Hub cell/ CSC/ Cyst cell/ GSC/ Spermatogonium	46	LOC408900	yes	no	no	no	no	no	yes	no	no	no
Fas2	FBgn0000635	Muscle cell	47	LOC409849	yes	no	no	no	no	no	no	no	no	yes	Muscle cell
Egfr	FBgn0003731	Pigment cell/ Muscle cell	38, 48	LOC100577393	yes	no	yes	no	no	no	no	no	no	yes
bt	FBgn0005666	Muscle cell	49	LOC409821	yes	no	no	no	no	no	no	no	no	yes
Octβ2R	FBgn0038063	Muscle	50	LOC412896	yes	no	no	no	no	no	no	no	no	yes
Mettl3	FBgn0039139	Cyst cell	36	LOC551911	yes	no	yes	no	yes	no	no	yes	no	no
arm	FBgn0000117	Hub cell	4	arm	yes	yes	no	no	no	no	no	no	no	no
dpp	FBgn0000490	Hub cell/ CSC	3, 44	LOC727101	yes	yes	no	no	yes	no	no	no	no	no
dsx	FBgn0000504	Hub cell/ CSC/ Cyst cell	51	Dsx	yes	no	yes	no	no	no	no	no	no	yes
E(bx)	FBgn0000541	Hub cell/ CSC/ GSC	16	LOC412256	yes	no	yes	no	no	no	no	no	no	no
E(z)	FBgn0000629	GSC/ Spermatogonium/ Early spermatocyte	52	LOC552235	yes	no	no	no	no	no	yes	no	yes	no
Raf	FBgn0003079	CSC	3	LOC413448	yes	no	no	no	yes	no	no	no	no	no
put	FBgn0003169	GSC	3	LOC412471	yes	no	no	no	yes	no	no	no	no	no
shg	FBgn0003391	Hub cell/ Cyst cell	22	LOC410585	yes	no	yes	no	no	no	no	no	no	no
sm	FBgn0003435	Early Spermacyte	53	LOC410674	yes	no	yes	no	no	no	no	no	no	no
ptc	FBgn0003892	Cyst cell	54	LOC100576449	yes	no	no	no	no	no	no	no	no	yes
zfh1	FBgn0004606	CSC / Cyst cell	4, 5	LOC100576993	yes	yes	no	no	no	no	no	no	no	no
ogre	FBgn0004646	Cyst cell	2	LOC725480	yes	no	no	no	yes	no	yes	no	no	no
hop	FBgn0004864	GSC	3	LOC726002	yes	no	no	no	yes	no	no	no	no	no
PCNA	FBgn0005655	Cyst cell	55	LOC727275	yes	no	no	no	yes	no	no	no	no	no
LamC	FBgn0010397	Hub cell/ Spermatocyte/ Spermatid/ Cyst cell	7	LOC413222	yes	yes	no	no	no	no	no	no	no	no
bol	FBgn0011206	Spermatocyte	4	LOC726928	yes	no	yes	no	no	no	no	no	no	yes
cnn	FBgn0013765	Spermatogonium/ Spermatocyte	56	LOC408563	yes	no	no	no	no	no	yes	no	no	no
apt	FBgn0015903	Hub cell/ CSC/ Cyst cell/ GSC	57	LOC409090	yes	no	no	no	no	yes	no	no	no	no
spen	FBgn0016977	Spermatid	2	LOC412243	yes	no	yes	no	no	no	no	no	no	no
ko	FBgn0020294	Spermatid	38	LOC409778	yes	no	yes	no	no	no	no	no	no	no
foi	FBgn0024236	Hub cell	58	LOC552697	yes	yes	yes	no	no	no	no	no	no	no
Dronc	FBgn0026404	Late Spermatid	59	LOC100576819	yes	yes	no	no	no	no	no	no	no	no
Nep2	FBgn0027570	Late Spermatid stage Cyst	60	LOC410380	yes	no	no	no	yes	no	no	no	no	no
f-cup	FBgn0028487	Enlongted Spermatid	41	LOC412084	yes	yes	no	no	no	no	no	no	no	yes
Fmr1	FBgn0028734	Late Spermatocyte	61	LOC410580	yes	no	no	no	yes	no	no	no	no	no
Aos1	FBgn0029512	Spermatocyte	24	LOC410872	yes	no	no	no	no	no	no	no	no	yes
Marf	FBgn0029870	Late Spermatogonium/ Spermatocyte/ Early Spermatid	62	LOC410263	yes	no	no	no	no	no	no	no	yes	yes
Pvr	FBgn0032006	Hemocyte/ Plasmatocyte	63, 64	LOC413303	yes	yes	no	no	no	no	no	no	no	no
spict	FBgn0032451	Cyst cell	65	LOC552704	yes	no	no	no	yes	no	no	no	no	no
coil	FBgn0033265	Early Spermatocyte	66	LOC100577885	yes	no	no	no	no	no	no	no	no	yes
CG10527	FBgn0034583	Cyst cell	67	LOC412543	yes	yes	no	no	no	no	no	no	no	no
Rtf1	FBgn0034722	Spermatocyte/ Late Spermatid	68	LOC725696	yes	yes	no	no	no	no	no	no	no	no
uri	FBgn0035025	Spermatogonium/ Early Spermatocyte	69	LOC100577302	yes	no	no	yes	no	no	no	no	no	yes
Trx-2	FBgn0040070	Early Spermatocyte	70	LOC409451	yes	yes	no	no	no	yes	no	no	no	no
Socs36E	FBgn0041184	Cyst cell	71	LOC552036	yes	yes	no	no	yes	no	no	no	no	no
Trim9	FBgn0051721	Cyst cell	2	LOC410998	yes	no	no	no	no	no	yes	no	no	no
shep	FBgn0052423	Late Spermatid	2	LOC409893	yes	yes	no	no	no	no	no	no	no	no
sls	FBgn0086906	Cyst cell/ Muscle cell/ Spermatid	2, 37, 122	LOC551259	yes	no	no	no	no	no	yes	no	no	no
Psa	FBgn0261243	Spermatocyte	72	LOC410769	yes	no	yes	no	no	yes	no	no	no	no
larp	FBgn0261618	Spermatocyte	73	LOC724517	yes	no	yes	no	no	no	no	no	no	no
AGO-1	FBgn0262739	Early Spermatocyte	2	LOC552062	yes	no	yes	no	no	no	no	no	no	no
orb2	FBgn0264307	Late Spermatocyte/ Early Spermatid	74	LOC724704	yes	yes	yes	no	no	no	no	no	no	no
Bruce	FBgn0266717	Spermatid	75	LOC411115	yes	no	yes	no	yes	no	no	no	yes	no
ds	FBgn0284247	Cyst cell	2	LOC408767	yes	no	yes	no	no	no	no	no	no	yes
CycB	FBgn0000405	Spermatocyte/ Late Spermatid	18	LOC551860	yes	no	no	no	no	no	no	no	no	no
Su(z)12	FBgn0020887	GSC/ Spermatogonium/ Early spermatocyte	52	LOC409170	yes	no	no	no	no	no	no	no	no	no
nes	FBgn0026630	Spermatocyte/ Spermatid	39	LOC724443	yes	no	no	no	no	no	no	no	no	no
Hml	FBgn0029167	Hemocyte/ Early Spermatocyte	76, 77, 121	LOC411597	yes	no	no	no	no	no	no	no	no	no
Nep4	FBgn0038818	Early Spermatocyte/ Spermatid	78	LOC411396	yes	no	no	no	no	no	no	no	no	no
Gld2	FBgn0038934	Spermatocyte/ Spermatid	79	LOC409838	yes	no	no	no	no	no	no	no	no	no
tj	FBgn0000964	CSC/ Cyst cell/ Hub cell	4, 5, 7	LOC724861	yes	no	no	no	no	no	no	no	no	no
Kr	FBgn0001325	Pigment cell	51	Kr	yes	no	no	no	no	no	no	no	no	no
so	FBgn0003460	Cyst cell	80	LOC413366	yes	no	no	no	no	no	no	no	no	no
Wnt2	FBgn0004360	Epithelial cell	2	LOC411919	yes	no	no	no	no	no	no	no	no	no
orb	FBgn0004882	Late Spermatid	41	LOC411907	yes	no	no	no	no	no	no	no	no	no
Hdc	FBgn0005619	Spermatogonium/ Early Spermatocyte	2	LOC408587	yes	no	no	no	no	no	no	no	no	no
Rfx	FBgn0020379	Late Spermatid	81	LOC411674	yes	no	no	no	no	no	no	no	no	no
gbb	FBgn0024234	Hub cell/ CSC	3, 44	LOC410776	yes	no	no	no	no	no	no	no	no	no
fest	FBgn0034435	Spermatocyte/ Early Spermatid	82	LOC726493	yes	no	no	no	no	no	no	no	no	no
RhoGEF64C	FBgn0035574	Cyst cell	2	LOC412354	yes	no	no	no	no	no	no	no	no	no
Obsc	FBgn0053519	Muscle cell/ Spermatid	2	LOC408830	yes	no	no	no	no	no	no	no	no	no
verm	FBgn0261341	Cyst cell	2	LOC551323	yes	no	no	no	no	no	no	no	no	no
magu	FBgn0262169	Hub cell	83	LOC411502	yes	no	no	no	no	no	no	no	no	no
bru3	FBgn0264001	Early Spermatocyte	2	LOC410353	yes	no	no	no	no	no	no	no	no	no
Mhc	FBgn0264695	Muscle cell	2	LOC409843	yes	no	no	no	no	no	no	no	no	no
kl-3	FBgn0267432	Late Spermatocyte	2	LOC724806	yes	no	no	no	no	no	no	no	no	no
wg	FBgn0284084	CSC/ Cyst cell	5	LOC413502	yes	no	no	no	no	no	no	no	no	no
esg	FBgn0287768	GSC/ Hub cell/ Early Seprmatogonium	4, 5	LOC410464	yes	no	no	no	no	no	no	no	no	no
dac	FBgn0005677	Late Spermatocyte/ Early Spermatid	2	LOC411009	no
grh	FBgn0259211	Epithelial cell	2	LOC411079	no
aub	FBgn0000146	GSC/ Spermatogonium/ Early spermatocyte	14	No A.mel one-to-one orthologous gene
bam	FBgn0000158	Late spermatogonium/ Early Spermatocyte	4, 5, 13, 84, 85
ems	FBgn0000576	Pigment cell	51
His2A	FBgn0001196	Enlongted Spermatid	86
His4	FBgn0001200	Enlongted Spermatid	86
Hsp23	FBgn0001224	Epithelial cell	14
Lam	FBgn0002525	Late Spermatid/ CSC/ Cyst cell	7, 59
E(spl)M3-HLH	FBgn0002609	Cyst cell	2
twe	FBgn0002673	Early Spermatocyte	14, 87
sa	FBgn0002842	Early Spermatocyte	4, 84, 88
Mst87F	FBgn0002862	Spermatocyte/ Spermatid	84, 89, 90
MtnA	FBgn0002868	Epithelial cell	14
PpY-55A	FBgn0003140	Cyst cell/ Spermatocyte	91, 92
prd	FBgn0003145	Pigment cell	51
stg	FBgn0003525	GSS/ CSC	87, 93
tra	FBgn0003741	Pigment cell	51
αTub84B	FBgn0003884	Muscle cell/ Spermatid	37, 38
αTub84D	FBgn0003885	Muscle cell/ Spermatid	37
αTub85E	FBgn0003886	Cyst cell	94
βTub85D	FBgn0003889	Late Spermatocytes/ Early Spermatid	84, 95
Ubi-p63E	FBgn0003943	Early Spermatocyte/ Late Spermatocyte	18
aly	FBgn0004372	Early Spermatocyte	13, 18
bgcn	FBgn0004581	Late Spermatogonium/ Spermatocyte	3, 38, 85
Eip63F-1	FBgn0004910	Cyst cell	2
upd1	FBgn0004956	Hub cell	4, 5
PpD5	FBgn0005778	Cyst cell/ Spermatocyte	92
PpD6	FBgn0005779	Spermatid	92
Rbp4	FBgn0010258	Spermatocyte/ Early Spermatid	82
Pglym87	FBgn0011270	Late Spermatid	41
can	FBgn0011569	Spermatocyte	84, 88, 96, 97
fzo	FBgn0011596	Late Spermatocyte	4, 62
ProtA	FBgn0013300	Late Spermatid	98
ProtB	FBgn0013301	Late Spermatid	98
mia	FBgn0014342	Spermatocyte	84, 88, 96
eIF4E1	FBgn0015218	Hub cell/ Cyst cell/ Germline cell	10
dj	FBgn0019828	Spermatocyte/ Spermatid	84, 91, 99
melt	FBgn0023001	Cyst cell	2
Sox100B	FBgn0024288	Pigment cell	100
santa-maria	FBgn0025697	Cyst cell	2
Ulp1	FBgn0027603	Late Spermatocyte	24
Usf	FBgn0029711	Spermatocyte	101
p-cup	FBgn0030840	Late Spermatid	14, 41
r-cup	FBgn0031142	Late Spermatid	41
c-cup	FBgn0031367	Enlongation stage Spermatid	41
Taf12L	FBgn0031623	Spermatocyte	84, 96
tomb	FBgn0031715	Early Spermacyte	90
Rcd-1r	FBgn0032089	Germline cell	102
w-cup	FBgn0032269	Late Spermatid	41
CG4480	FBgn0032553	Spermatocyte/ Late Spermatid	98
CG15278	FBgn0032554	Spermatocyte/ Late Spermatid	98
elfless	FBgn0032660	Cyst cell	13
Tbce	FBgn0033055	Enlongted Spermatid	103
tomboy40	FBgn0033074	Spermatocyte/ Spermatid	62
vis	FBgn0033748	Spermatocyte	104
achi	FBgn0033749	Spermatocyte	105
tbrd-2	FBgn0034423	Spermatocyte	106
CG3927	FBgn0034739	Spermatocyte/ Early Spermatid	41
ntc	FBgn0035461	Late Spermatid	107
Dpy-30L2	FBgn0035491	Late Spermatocyte/ Early Spermatid	14, 41
blanks	FBgn0035608	Spermatocyte/ Early Spermatid	108
lin-28	FBgn0035626	Hub cell	109
hale	FBgn0036924	Late Spermatid	41
schuy	FBgn0036925	Late Spermatid	41
glob3	FBgn0037385	Spermatocyte/ Early Spermatid	110
sowi	FBgn0037460	Late Spermatid	41
sunz	FBgn0037462	Late Spermatid	41
wa-cup	FBgn0037502	Late Spermatid	41
topi	FBgn0037751	Spermatocyte/ Early Spermatid	89
tomboy20	FBgn0037828	Spermatocyte/ Spermatid	111
d-cup	FBgn0038089	Late Spermatid	41
soti	FBgn0038225	Spermatocyte/ Spermatid	41
h-cup	FBgn0038334	Late Spermatid	2
m-cup	FBgn0038488	Late Spermatid	41
tHMG1	FBgn0038978	Spermatocyte/ Spermatid	112
tHMG2	FBgn0038979	Spermatocyte/ Spermatid	112
bb8	FBgn0039071	Late Spermatocyte/ Early Spermatid	113
CG10252	FBgn0039104	Spermatocyte/Spermatid	41
CG3330	FBgn0039511	Spermatocyte/ Spermatid	90
Prtl99C	FBgn0039707	Spermatocyte/ Spermatid	106
CG12498	FBgn0040356	Spermatogonium	68
ACXC	FBgn0040508	Spermatocyte/Early Spermatid	114
ACXB	FBgn0040509	Spermatocyte/Early Spermatid	114
ACXA	FBgn0040510	Spermatocyte/Early Spermatid	114
nht	FBgn0041103	Spermatocyte	84, 88, 96
Adgf-A2	FBgn0043025	early spermatocyte	115
Pif2	FBgn0046873	Late Spermatid	2
boly	FBgn0050362	Late Spermatid	41
cola	FBgn0050363	Late Spermatid	41
hubl	FBgn0050364	Late Spermatid	41
spaw	FBgn0050365	Late Spermatid	41
swif	FBgn0050366	Late Spermatid	41
tplus3a	FBgn0051702	Spermatocyte	68
tplus3b	FBgn0051703	Spermatocyte	68
t-cup	FBgn0051858	Enlongted Spermatid	41
zormin	FBgn0052311	Late Spermatocyte/ Early Spermatid/ Muscle cell	2
tut	FBgn0052364	Late Spermatogonium	85
dpr8	FBgn0052600	Cyst cell	2
CG33309	FBgn0053309	Spermatocyte/ Early Spermatid	98
Lasp	FBgn0063485	Spermatogonium/ Hub cell/ Cyst cell	116
Mst36Fa	FBgn0086681	Late Spermatocyte/ Early Spermatid	117
chinmo	FBgn0086758	Hub cell/ CSC/ Early Cyst cell/ GSC	118
Mst77F	FBgn0086915	Early Spermatocyte/ Late Spermatid	84
rdo	FBgn0243486	Cyst cell	2
whip	FBgn0250827	Late Spermatid	41, 119
CG12907	FBgn0250840	Spermatocyte/ Spermatid	90
glob2	FBgn0250846	Spermatocyte/ Early Spermatid	110
comm3	FBgn0259236	Cyst cell	2
eIF4G2	FBgn0260634	Cyst cell/ Germline cell	10
Mst36Fb	FBgn0261349	Late Spermatocyte/ Early Spermatid	117, 120
Pp1-Y1	FBgn0261399	Cyst cell/ Spermatocyte	92
eIF4E3	FBgn0265089	Spermatocyte/ Spermatid	10
Pzl	FBgn0267430	Late Spermatid	2
kl-5	FBgn0267433	Late Spermatocyte	2
References:
1	Srinivasan S, Mahowald AP, Fuller MT. The receptor tyrosine phosphatase Lar regulates adhesion between Drosophila male germline stem cells and the niche. Development. 2012;139(8):1381-1390. doi:10.1242/dev.070052
2	Li H, Janssens J, De Waegeneer M, et al. Fly Cell Atlas: A single-nucleus transcriptomic atlas of the adult fruit fly. Science. 2022;375(6584):eabk2432. doi:10.1126/science.abk2432
3	Kawase E, Wong MD, Ding BC, Xie T. Gbb/Bmp signaling is essential for maintaining germline stem cells and for repressing bam transcription in the Drosophila testis. Development. 2004;131(6):1365-1375. doi:10.1242/dev.01025
4	Demarco RS, Eikenes ÅH, Haglund K, Jones DL. Investigating spermatogenesis in Drosophila melanogaster. Methods. 2014;68(1):218-227. doi:10.1016/j.ymeth.2014.04.020
5	Leatherman JL, Dinardo S. Zfh-1 controls somatic stem cell self-renewal in the Drosophila testis and nonautonomously influences germline stem cell self-renewal. Cell Stem Cell. 2008;3(1):44-54. doi:10.1016/j.stem.2008.05.001
6	Sheng XR, Brawley CM, Matunis EL. Dedifferentiating spermatogonia outcompete somatic stem cells for niche occupancy in the Drosophila testis. Cell Stem Cell. 2009;5(2):191-203. doi:10.1016/j.stem.2009.05.024
7	Chen H, Chen X, Zheng Y. The nuclear lamina regulates germline stem cell niche organization via modulation of EGFR signaling. Cell Stem Cell. 2013;13(1):73-86. doi:10.1016/j.stem.2013.05.003
8	Monk AC, Siddall NA, Volk T, et al. HOW is required for stem cell maintenance in the Drosophila testis and for the onset of transit-amplifying divisions. Cell Stem Cell. 2010;6(4):348-360. doi:10.1016/j.stem.2010.02.016
9	Zabolotskaya MV, Grima DP, Lin MD, Chou TB, Newbury SF. The 5'-3' exoribonuclease Pacman is required for normal male fertility and is dynamically localized in cytoplasmic particles in Drosophila testis cells. Biochem J. 2008;416(3):327-335. doi:10.1042/BJ20071720
10	Ghosh S, Lasko P. Loss-of-function analysis reveals distinct requirements of the translation initiation factors eIF4E, eIF4E-3, eIF4G and eIF4G2 in Drosophila spermatogenesis. PLoS One. 2015;10(4):e0122519. Published 2015 Apr 7. doi:10.1371/journal.pone.0122519
11	Gan Q, Chepelev I, Wei G, et al. Dynamic regulation of alternative splicing and chromatin structure in Drosophila gonads revealed by RNA-seq. Cell Res. 2010;20(7):763-783. doi:10.1038/cr.2010.64
12	Raymond K, Bergeret E, Avet-Rochex A, Griffin-Shea R, Fauvarque MO. A screen for modifiers of RacGAP(84C) gain-of-function in the Drosophila eye revealed the LIM kinase Cdi/TESK1 as a downstream effector of Rac1 during spermatogenesis. J Cell Sci. 2004;117(Pt 13):2777-2789. doi:10.1242/jcs.01123
13	White-Cooper H. Tissue, cell type and stage-specific ectopic gene expression and RNAi induction in the Drosophila testis. Spermatogenesis. 2012;2(1):11-22. doi:10.4161/spmg.19088
14	Witt E, Benjamin S, Svetec N, Zhao L. Testis single-cell RNA-seq reveals the dynamics of de novo gene transcription and germline mutational bias in Drosophila. Elife. 2019;8:e47138. Published 2019 Aug 16. doi:10.7554/eLife.47138
15	Lighthouse DV, Buszczak M, Spradling AC. New components of the Drosophila fusome suggest it plays novel roles in signaling and transport. Dev Biol. 2008;317(1):59-71. doi:10.1016/j.ydbio.2008.02.009
16	Cherry CM, Matunis EL. Epigenetic regulation of stem cell maintenance in the Drosophila testis via the nucleosome-remodeling factor NURF. Cell Stem Cell. 2010;6(6):557-567. doi:10.1016/j.stem.2010.04.018
17	Bunt SM, Monk AC, Siddall NA, Johnston NL, Hime GR. GAL4 enhancer traps that can be used to drive gene expression in developing Drosophila spermatocytes. Genesis. 2012;50(12):914-920. doi:10.1002/dvg.22341
18	Lu C, Kim J, Fuller MT. The polyubiquitin gene Ubi-p63E is essential for male meiotic cell cycle progression and germ cell differentiation in Drosophila. Development. 2013;140(17):3522-3531. doi:10.1242/dev.098947
19	Endo K, Akiyama T, Kobayashi S, Okada M. Degenerative spermatocyte, a novel gene encoding a transmembrane protein required for the initiation of meiosis in Drosophila spermatogenesis. Mol Gen Genet. 1996;253(1-2):157-165. doi:10.1007/s004380050308
20	Dominado N, La Marca JE, Siddall NA, et al. Rbf Regulates Drosophila Spermatogenesis via Control of Somatic Stem and Progenitor Cell Fate in the Larval Testis. Stem Cell Reports. 2016;7(6):1152-1163. doi:10.1016/j.stemcr.2016.11.007
21	Kopytova DV, Krasnov AN, Kopantceva MR, et al. Two isoforms of Drosophila TRF2 are involved in embryonic development, premeiotic chromatin condensation, and proper differentiation of germ cells of both sexes. Mol Cell Biol. 2006;26(20):7492-7505. doi:10.1128/MCB.00349-06
22	Voog J, D'Alterio C, Jones DL. Multipotent somatic stem cells contribute to the stem cell niche in the Drosophila testis. Nature. 2008;454(7208):1132-1136. doi:10.1038/nature07173
23	Ma Q, Wawersik M, Matunis EL. The Jak-STAT target Chinmo prevents sex transformation of adult stem cells in the Drosophila testis niche. Dev Cell. 2014;31(4):474-486. doi:10.1016/j.devcel.2014.10.004
24	Hashiyama K, Shigenobu S, Kobayashi S. Expression of genes involved in sumoylation in the Drosophila germline. Gene Expr Patterns. 2009;9(1):50-53. doi:10.1016/j.gep.2008.08.001
25	Dix CI, Raff JW. Drosophila Spd-2 recruits PCM to the sperm centriole, but is dispensable for centriole duplication. Curr Biol. 2007;17(20):1759-1764. doi:10.1016/j.cub.2007.08.065
26	Giansanti MG, Belloni G, Gatti M. Rab11 is required for membrane trafficking and actomyosin ring constriction in meiotic cytokinesis of Drosophila males. Mol Biol Cell. 2007;18(12):5034-5047. doi:10.1091/mbc.e07-05-0415
27	Yang J, Porter L, Rawls J. Expression of the dihydroorotate dehydrogenase gene, dhod, during spermatogenesis in Drosophila melanogaster. Mol Gen Genet. 1995;246(3):334-341. doi:10.1007/BF00288606
28	Metcalf CE, Wassarman DA. Nucleolar colocalization of TAF1 and testis-specific TAFs during Drosophila spermatogenesis. Dev Dyn. 2007;236(10):2836-2843. doi:10.1002/dvdy.21294
29	Kimble M, Incardona JP, Raff EC. A variant beta-tubulin isoform of Drosophila melanogaster (beta 3) is expressed primarily in tissues of mesodermal origin in embryos and pupae, and is utilized in populations of transient microtubules. Dev Biol. 1989;131(2):415-429. doi:10.1016/s0012-1606(89)80014-4
30	Zhang N, Wilkinson K, Bownes M. Cloning and analysis of expression of a ubiquitin carboxyl terminal hydrolase expressed during oogenesis in Drosophila melanogaster. Dev Biol. 1993;157(1):214-223. doi:10.1006/dbio.1993.1125UchUch
31	Basu J, Williams BC, Li Z, Williams EV, Goldberg ML. Depletion of a Drosophila homolog of yeast Sup35p disrupts spindle assembly, chromosome segregation, and cytokinesis during male meiosis. Cell Motil Cytoskeleton. 1998;39(4):286-302. doi:10.1002/(SICI)1097-0169(1998)39:4<286::AID-CM4>3.0.CO;2-1
32	Lee JY, Chen JY, Shaw JL, Chang KT. Maintenance of Stem Cell Niche Integrity by a Novel Activator of Integrin Signaling. PLoS Genet. 2016;12(5):e1006043. Published 2016 May 18. doi:10.1371/journal.pgen.1006043
33	Bennett D, Szöor B, Alphey L. The chaperone-like properties of mammalian inhibitor-2 are conserved in a Drosophila homologue. Biochemistry. 1999;38(49):16276-16282. doi:10.1021/bi9917028
34	Bader M, Benjamin S, Wapinski OL, Smith DM, Goldberg AL, Steller H. A conserved F box regulatory complex controls proteasome activity in Drosophila. Cell. 2011;145(3):371-382. doi:10.1016/j.cell.2011.03.021
35	Grice SJ, Liu JL. Survival motor neuron protein regulates stem cell division, proliferation, and differentiation in Drosophila. PLoS Genet. 2011;7(4):e1002030. doi:10.1371/journal.pgen.1002030
36	Rockwell AL, Hongay CF. Dm Ime4 depletion affects permeability barrier and Chic function in Drosophila spermatogenesis. Mech Dev. 2020;164:103650. doi:10.1016/j.mod.2020.103650
37	Dorus S, Busby SA, Gerike U, Shabanowitz J, Hunt DF, Karr TL. Genomic and functional evolution of the Drosophila melanogaster sperm proteome. Nat Genet. 2006;38(12):1440-1445. doi:10.1038/ng1915
38	Wasbrough ER, Dorus S, Hester S, et al. The Drosophila melanogaster sperm proteome-II (DmSP-II). J Proteomics. 2010;73(11):2171-2185. doi:10.1016/j.jprot.2010.09.002
39	Ben-David G, Miller E, Steinhauer J. Drosophila spermatid individualization is sensitive to temperature and fatty acid metabolism. Spermatogenesis. 2015;5(1):e1006089. Published 2015 Feb 23. doi:10.1080/21565562.2015.1006089
40	Aram L, Braun T, Braverman C, et al. A Krebs Cycle Component Limits Caspase Activation Rate through Mitochondrial Surface Restriction of CRL Activation. Dev Cell. 2016;37(1):15-33. doi:10.1016/j.devcel.2016.02.025
41	Barreau C, Benson E, Gudmannsdottir E, Newton F, White-Cooper H. Post-meiotic transcription in Drosophila testes. Development. 2008;135(11):1897-1902. doi:10.1242/dev.021949
42	Pasini ME, Intra J, Pavesi G. Expression study of an alpha-l-fucosidase gene in the Drosophilidae family. Gene. 2008;420(1):23-33. doi:10.1016/j.gene.2008.04.021
43	Cronmiller C, Cummings CA. The daughterless gene product in Drosophila is a nuclear protein that is broadly expressed throughout the organism during development. Mech Dev. 1993;42(3):159-169. doi:10.1016/0925-4773(93)90005-i
44	Amoyel M, Sanny J, Burel M, Bach EA. Hedgehog is required for CySC self-renewal but does not contribute to the GSC niche in the Drosophila testis. Development. 2013;140(1):56-65. doi:10.1242/dev.086413
45	Okegbe TC, DiNardo S. The endoderm specifies the mesodermal niche for the germline in Drosophila via Delta-Notch signaling. Development. 2011;138(7):1259-1267. doi:10.1242/dev.056994
46	Issigonis M, Matunis E. The Drosophila BCL6 homolog Ken and Barbie promotes somatic stem cell self-renewal in the testis niche. Dev Biol. 2012;368(2):181-192. doi:10.1016/j.ydbio.2012.04.034
47	Rivlin, P.K., St. Clair, R.M., Vilinsky, I., Deitcher, D.L. (2004). Morphology and molecular organization of the adult neuromuscular junction of Drosophila. J. Comp. Neurol. 468(4): 596–613.
48	Zak, N.B., Wides, R.J., Schejter, E.D., Raz, E., Shilo, B.Z. (1990). Localization of the DER/flb protein in embryos: implications on the faint little ball lethal phenotype. Development 109(): 865–874.
49	Ayme-Southgate A, Vigoreaux J, Benian G, Pardue ML. Drosophila has a twitchin/titin-related gene that appears to encode projectin. Proc Natl Acad Sci U S A. 1991;88(18):7973-7977. doi:10.1073/pnas.88.18.7973
50	El-Kholy S, Stephano F, Li Y, Bhandari A, Fink C, Roeder T. Expression analysis of octopamine and tyramine receptors in Drosophila. Cell Tissue Res. 2015;361(3):669-684. doi:10.1007/s00441-015-2137-4
51	DeFalco T, Camara N, Le Bras S, Van Doren M. Nonautonomous sex determination controls sexually dimorphic development of the Drosophila gonad. Dev Cell. 2008;14(2):275-286. doi:10.1016/j.devcel.2007.12.005
52	Chen X, Lu C, Morillo Prado JR, Eun SH, Fuller MT. Sequential changes at differentiation gene promoters as they become active in a stem cell lineage. Development. 2011;138(12):2441-2450. doi:10.1242/dev.056572
53	Lowe N, Rees JS, Roote J, et al. Analysis of the expression patterns, subcellular localisations and interaction partners of Drosophila proteins using a pigP protein trap library. Development. 2014;141(20):3994-4005. doi:10.1242/dev.111054
54	Wang C, Ma Z, Scott MP, Huang X. The cholesterol trafficking protein NPC1 is required for Drosophila spermatogenesis. Dev Biol. 2011;351(1):146-155. doi:10.1016/j.ydbio.2010.12.042
55	Insco ML, Leon A, Tam CH, McKearin DM, Fuller MT. Accumulation of a differentiation regulator specifies transit amplifying division number in an adult stem cell lineage. Proc Natl Acad Sci U S A. 2009;106(52):22311-22316. doi:10.1073/pnas.0912454106
56	Li K, Xu EY, Cecil JK, Turner FR, Megraw TL, Kaufman TC. Drosophila centrosomin protein is required for male meiosis and assembly of the flagellar axoneme. J Cell Biol. 1998;141(2):455-467. doi:10.1083/jcb.141.2.455
57	Monahan AJ, Starz-Gaiano M. Apontic regulates somatic stem cell numbers in Drosophila testes. BMC Dev Biol. 2016;16:5. Published 2016 Mar 18. doi:10.1186/s12861-016-0103-3
58	Le Bras S, Van Doren M. Development of the male germline stem cell niche in Drosophila. Dev Biol. 2006;294(1):92-103. doi:10.1016/j.ydbio.2006.02.030
59	Arama E, Agapite J, Steller H. Caspase activity and a specific cytochrome C are required for sperm differentiation in Drosophila. Dev Cell. 2003;4(5):687-697. doi:10.1016/s1534-5807(03)00120-5
60	Thomas JE, Rylett CM, Carhan A, et al. Drosophila melanogaster NEP2 is a new soluble member of the neprilysin family of endopeptidases with implications for reproduction and renal function. Biochem J. 2005;386(Pt 2):357-366. doi:10.1042/BJ20041753
61	Zhang YQ, Matthies HJ, Mancuso J, et al. The Drosophila fragile X-related gene regulates axoneme differentiation during spermatogenesis. Dev Biol. 2004;270(2):290-307. doi:10.1016/j.ydbio.2004.02.010
62	Hwa JJ, Hiller MA, Fuller MT, Santel A. Differential expression of the Drosophila mitofusin genes fuzzy onions (fzo) and dmfn. Mech Dev. 2002;116(1-2):213-216. doi:10.1016/s0925-4773(02)00141-7
63	Sears HC, Kennedy CJ, Garrity PA. Macrophage-mediated corpse engulfment is required for normal Drosophila CNS morphogenesis. Development. 2003;130(15):3557-3565. doi:10.1242/dev.00586
64	Munier AI, Doucet D, Perrodou E, et al. PVF2, a PDGF/VEGF-like growth factor, induces hemocyte proliferation in Drosophila larvae. EMBO Rep. 2002;3(12):1195-1200. doi:10.1093/embo-reports/kvf242
65	Chiang AC, Yang H, Yamashita YM. spict, a cyst cell-specific gene, regulates starvation-induced spermatogonial cell death in the Drosophila testis. Sci Rep. 2017;7:40245. Published 2017 Jan 10. doi:10.1038/srep40245
66	Liu JL, Wu Z, Nizami Z, et al. Coilin is essential for Cajal body organization in Drosophila melanogaster. Mol Biol Cell. 2009;20(6):1661-1670. doi:10.1091/mbc.e08-05-0525
67	Zhang H, Tian L, Tobe S, et al. Drosophila CG10527 mutants are resistant to juvenile hormone and its analog methoprene. Biochem Biophys Res Commun. 2010;401(2):182-187. doi:10.1016/j.bbrc.2010.09.019
68	Hundertmark T, Kreutz S, Merle N, et al. Drosophila melanogaster tPlus3a and tPlus3b ensure full male fertility by regulating transcription of Y-chromosomal, seminal fluid, and heat shock genes. PLoS One. 2019;14(3):e0213177. Published 2019 Mar 7. doi:10.1371/journal.pone.0213177
69	Kirchner J, Vissi E, Gross S, et al. Drosophila Uri, a PP1alpha binding protein, is essential for viability, maintenance of DNA integrity and normal transcriptional activity. BMC Mol Biol. 2008;9:36. Published 2008 Apr 15. doi:10.1186/1471-2199-9-36
70	Svensson MJ, Chen JD, Pirrotta V, Larsson J. The ThioredoxinT and deadhead gene pair encode testis- and ovary-specific thioredoxins in Drosophila melanogaster. Chromosoma. 2003;112(3):133-143. doi:10.1007/s00412-003-0253-5
71	Singh SR, Zheng Z, Wang H, Oh SW, Chen X, Hou SX. Competitiveness for the niche and mutual dependence of the germline and somatic stem cells in the Drosophila testis are regulated by the JAK/STAT signaling. J Cell Physiol. 2010;223(2):500-510. doi:10.1002/jcp.22073
72	Schulz C, Perezgasga L, Fuller MT. Genetic analysis of dPsa, the Drosophila orthologue of puromycin-sensitive aminopeptidase, suggests redundancy of aminopeptidases. Dev Genes Evol. 2001;211(12):581-588. doi:10.1007/s00427-001-0194-z
73	Ichihara K, Shimizu H, Taguchi O, Yamaguchi M, Inoue YH. A Drosophila orthologue of larp protein family is required for multiple processes in male meiosis. Cell Struct Funct. 2007;32(2):89-100. doi:10.1247/csf.07027
74	Xu S, Hafer N, Agunwamba B, Schedl P. The CPEB protein Orb2 has multiple functions during spermatogenesis in Drosophila melanogaster. PLoS Genet. 2012;8(11):e1003079. doi:10.1371/journal.pgen.1003079
75	Misra S, Pandey AK, Gupta S, et al. Estrogen related receptor is required for the testicular development and for the normal sperm axoneme/mitochondrial derivatives in Drosophila males. Sci Rep. 2017;7:40372. Published 2017 Jan 17. doi:10.1038/srep40372
76	Chen H, Zheng X, Zheng Y. Age-associated loss of lamin-B leads to systemic inflammation and gut hyperplasia [published correction appears in Cell. 2015 Sep 24;163:256-7]. Cell. 2014;159(4):829-843. doi:10.1016/j.cell.2014.10.028
77	Shia AK, Glittenberg M, Thompson G, Weber AN, Reichhart JM, Ligoxygakis P. Toll-dependent antimicrobial responses in Drosophila larval fat body require Spätzle secreted by haemocytes. J Cell Sci. 2009;122(Pt 24):4505-4515. doi:10.1242/jcs.049155
78	Meyer H, Panz M, Zmojdzian M, Jagla K, Paululat A. Neprilysin 4, a novel endopeptidase from Drosophila melanogaster, displays distinct substrate specificities and exceptional solubility states. J Exp Biol. 2009;212(Pt 22):3673-3683. doi:10.1242/jeb.034272
79	Sartain CV, Cui J, Meisel RP, Wolfner MF. The poly(A) polymerase GLD2 is required for spermatogenesis in Drosophila melanogaster. Development. 2011;138(8):1619-1629. doi:10.1242/dev.059618
80	Fabrizio JJ, Boyle M, DiNardo S. A somatic role for eyes absent (eya) and sine oculis (so) in Drosophila spermatocyte development. Dev Biol. 2003;258(1):117-128. doi:10.1016/s0012-1606(03)00127-1
81	Vandaele C, Coulon-Bublex M, Couble P, Durand B. Drosophila regulatory factor X is an embryonic type I sensory neuron marker also expressed in spermatids and in the brain of Drosophila. Mech Dev. 2001;103(1-2):159-162. doi:10.1016/s0925-4773(01)00340-9
82	Baker CC, Gim BS, Fuller MT. Cell type-specific translational repression of Cyclin B during meiosis in males. Development. 2015;142(19):3394-3402. doi:10.1242/dev.122341
83	Zheng Q, Wang Y, Vargas E, DiNardo S. magu is required for germline stem cell self-renewal through BMP signaling in the Drosophila testis. Dev Biol. 2011;357(1):202-210. doi:10.1016/j.ydbio.2011.06.022
84	Barckmann B, Chen X, Kaiser S, et al. Three levels of regulation lead to protamine and Mst77F expression in Drosophila. Dev Biol. 2013;377(1):33-45. doi:10.1016/j.ydbio.2013.02.018
85	Chen D, Wu C, Zhao S, et al. Three RNA binding proteins form a complex to promote differentiation of germline stem cell lineage in Drosophila. PLoS Genet. 2014;10(11):e1004797. Published 2014 Nov 20. doi:10.1371/journal.pgen.1004797
86	Loppin B, Berger F, Couble P. The Drosophila maternal gene sésame is required for sperm chromatin remodeling at fertilization. Chromosoma. 2001;110(6):430-440. doi:10.1007/s004120100161
87	Alphey L, Jimenez J, White-Cooper H, Dawson I, Nurse P, Glover DM. twine, a cdc25 homolog that functions in the male and female germline of Drosophila. Cell. 1992;69(6):977-988. doi:10.1016/0092-8674(92)90616-k
88	Chen X, Hiller M, Sancak Y, Fuller MT. Tissue-specific TAFs counteract Polycomb to turn on terminal differentiation. Science. 2005;310(5749):869-872. doi:10.1126/science.1118101
89	Perezgasga L, Jiang J, Bolival B Jr, et al. Regulation of transcription of meiotic cell cycle and terminal differentiation genes by the testis-specific Zn-finger protein matotopetli. Development. 2004;131(8):1691-1702. doi:10.1242/dev.01032
90	Jiang J, Benson E, Bausek N, Doggett K, White-Cooper H. Tombola, a tesmin/TSO1-family protein, regulates transcriptional activation in the Drosophila male germline and physically interacts with always early. Development. 2007;134(8):1549-1559. doi:10.1242/dev.000521
91	Rotkopf S, Hamberg Y, Aigaki T, Snapper SB, Shilo BZ, Schejter ED. The WASp-based actin polymerization machinery is required in somatic support cells for spermatid maturation and release. Development. 2011;138(13):2729-2739. doi:10.1242/dev.059865
92	Adám C, Henn L, Miskei M, Erdélyi M, Friedrich P, Dombrádi V. Conservation of male-specific expression of novel phosphoprotein phosphatases in Drosophila. Dev Genes Evol. 2010;220(3-4):123-128. doi:10.1007/s00427-010-0332-6
93	Yapici N, Kim YJ, Ribeiro C, Dickson BJ. A receptor that mediates the post-mating switch in Drosophila reproductive behaviour. Nature. 2008;451(7174):33-37. doi:10.1038/nature06483
94	Matthews KA, Miller DF, Kaufman TC. Functional implications of the unusual spatial distribution of a minor alpha-tubulin isotype in Drosophila: a common thread among chordotonal ligaments, developing muscle, and testis cyst cells. Dev Biol. 1990;137(1):171-183. doi:10.1016/0012-1606(90)90018-e
95	Maines J, Wasserman S. Regulation and execution of meiosis in Drosophila males. Curr Top Dev Biol. 1998;37:301-332. doi:10.1016/s0070-2153(08)60178-7
96	Hiller M, Chen X, Pringle MJ, et al. Testis-specific TAF homologs collaborate to control a tissue-specific transcription program. Development. 2004;131(21):5297-5308. doi:10.1242/dev.01314
97	Hiller MA, Lin TY, Wood C, Fuller MT. Developmental regulation of transcription by a tissue-specific TAF homolog. Genes Dev. 2001;15(8):1021-1030. doi:10.1101/gad.869101
98	Rathke C, Barckmann B, Burkhard S, Jayaramaiah-Raja S, Roote J, Renkawitz-Pohl R. Distinct functions of Mst77F and protamines in nuclear shaping and chromatin condensation during Drosophila spermiogenesis. Eur J Cell Biol. 2010;89(4):326-338. doi:10.1016/j.ejcb.2009.09.001
99	Santel A, Winhauer T, Blümer N, Renkawitz-Pohl R. The Drosophila don juan (dj) gene encodes a novel sperm specific protein component characterized by an unusual domain of a repetitive amino acid motif. Mech Dev. 1997;64(1-2):19-30. doi:10.1016/s0925-4773(97)00031-2
100	Nanda S, DeFalco TJ, Loh SH, et al. Sox100B, a Drosophila group E Sox-domain gene, is required for somatic testis differentiation. Sex Dev. 2009;3(1):26-37. doi:10.1159/000200079
101	Olenkina OM, Egorova KS, Kibanov MV, Gervaziev YV, Gvozdev VA, Olenina LV. Promoter contribution to the testis-specific expression of Stellate gene family in Drosophila melanogaster. Gene. 2012;499(1):143-153. doi:10.1016/j.gene.2012.03.023
102	Chen S, Ni X, Krinsky BH, et al. Reshaping of global gene expression networks and sex-biased gene expression by integration of a young gene. EMBO J. 2012;31(12):2798-2809. doi:10.1038/emboj.2012.108
103	Nuwal T, Kropp M, Wegener S, Racic S, Montalban I, Buchner E. The Drosophila homologue of tubulin-specific chaperone E-like protein is required for synchronous sperm individualization and normal male fertility. J Neurogenet. 2012;26(3-4):374-381. doi:10.3109/01677063.2012.731119
104	Ayyar S, Jiang J, Collu A, White-Cooper H, White RA. Drosophila TGIF is essential for developmentally regulated transcription in spermatogenesis. Development. 2003;130(13):2841-2852. doi:10.1242/dev.00513
105	Zhao S, Chen D, Geng Q, Wang Z. The highly conserved LAMMER/CLK2 protein kinases prevent germ cell overproliferation in Drosophila. Dev Biol. 2013;376(2):163-170. doi:10.1016/j.ydbio.2013.01.023
106	Eren-Ghiani Z, Rathke C, Theofel I, Renkawitz-Pohl R. Prtl99C Acts Together with Protamines and Safeguards Male Fertility in Drosophila. Cell Rep. 2015;13(11):2327-2335. doi:10.1016/j.celrep.2015.11.023
107	FlyBase: Functions together with PI31 to control non-apoptotic caspase activation during sperm individualization. Positively regulates PI31 stability.
108	Gerbasi VR, Preall JB, Golden DE, Powell DW, Cummins TD, Sontheimer EJ. Blanks, a nuclear siRNA/dsRNA-binding complex component, is required for Drosophila spermiogenesis. Proc Natl Acad Sci U S A. 2011;108(8):3204-3209. doi:10.1073/pnas.1009781108
109	Sreejith P, Jang W, To V, Hun Jo Y, Biteau B, Kim C. Lin28 is a critical factor in the function and aging of Drosophila testis stem cell niche. Aging (Albany NY). 2019;11(3):855-873. doi:10.18632/aging.101765
110	Gleixner E, Herlyn H, Zimmerling S, Burmester T, Hankeln T. Testes-specific hemoglobins in Drosophila evolved by a combination of sub- and neofunctionalization after gene duplication. BMC Evol Biol. 2012;12:34. Published 2012 Mar 19. doi:10.1186/1471-2148-12-34
111	Hwa JJ, Zhu AJ, Hiller MA, Kon CY, Fuller MT, Santel A. Germ-line specific variants of components of the mitochondrial outer membrane import machinery in Drosophila. FEBS Lett. 2004;572(1-3):141-146. doi:10.1016/j.febslet.2004.07.025
112	Gärtner SM, Rothenbusch S, Buxa MK, et al. The HMG-box-containing proteins tHMG-1 and tHMG-2 interact during the histone-to-protamine transition in Drosophila spermatogenesis. Eur J Cell Biol. 2015;94(1):46-59. doi:10.1016/j.ejcb.2014.10.005
113	Vedelek V, Laurinyecz B, Kovács AL, Juhász G, Sinka R. Testis-Specific Bb8 Is Essential in the Development of Spermatid Mitochondria. PLoS One. 2016;11(8):e0161289. Published 2016 Aug 16. doi:10.1371/journal.pone.0161289
114	Cann MJ, Chung E, Levin LR. A new family of adenylyl cyclase genes in the male germline of Drosophila melanogaster. Dev Genes Evol. 2000;210(4):200-206. doi:10.1007/s004270050304
115	Matsushita T, Fujii-Taira I, Tanaka Y, Homma KJ, Natori S. Male-specific IDGF, a novel gene encoding a membrane-bound extracellular signaling molecule expressed exclusively in testis of Drosophila melanogaster. J Biol Chem. 2000;275(47):36934-36941. doi:10.1074/jbc.M003455200
116	Lee S, Zhou L, Kim J, Kalbfleisch S, Schöck F. Lasp anchors the Drosophila male stem cell niche and mediates spermatid individualization. Mech Dev. 2008;125(9-10):768-776. doi:10.1016/j.mod.2008.06.012
117	Di Cara F, Morra R, Cavaliere D, et al. Structure and expression of a novel gene family showing male germline specific expression in Drosophila melanogaster. Insect Mol Biol. 2006;15(6):813-822. doi:10.1111/j.1365-2583.2006.00688.x
118	Flaherty MS, Salis P, Evans CJ, et al. chinmo is a functional effector of the JAK/STAT pathway that regulates eye development, tumor formation, and stem cell self-renewal in Drosophila. Dev Cell. 2010;18(4):556-568. doi:10.1016/j.devcel.2010.02.006
119	Morris CA, Benson E, White-Cooper H. Determination of gene expression patterns using in situ hybridization to Drosophila testes. Nat Protoc. 2009;4(12):1807-1819. doi:10.1038/nprot.2009.192
120	Di Cara F, Cavaliere D, Galliero V, Polito LC, Digilio FA. Expressional and functional analysis of the male-specific cluster mst36F during Drosophila spermatogenesis. Insect Mol Biol. 2010;19(6):807-813. doi:10.1111/j.1365-2583.2010.01033.x
121	White-Cooper, H. (2010). Molecular mechanisms of gene regulation during Drosophila spermatogenesis. Reproduction 139(1): 11--21.
122	Hakeda, S., Endo, S., Saigo, K. (2000). Requirements of Kettin, a giant muscle protein highly conserved in overall structure in evolution, for normal muscle function, viability, and flight activity of Drosophila. J. Cell Biol. 148(1): 101--114.
