# Supplementary material for: A postmeiotically bifurcated roadmap of honeybee spermatogenesis marked by phylogenetically restricted genes
Source: PLoS Genet. 2023 Dec 4;19(12):e1011081. doi: 10.1371/journal.pgen.1011081 (PMC10721206; doi:10.1371/journal.pgen.1011081)
Supplement: S2 Table — (XLSX) [file pgen.1011081.s009.xlsx]

## Sheet: Sheet1
Gene group	Term ID		Name	P-adjust
#1	BP	GO:0043603	amide metabolic process	1.09391e-11
#1	BP	GO:0006518	peptide metabolic process	1.22454e-11
#1	BP	GO:0043604	amide biosynthetic process	2.53056e-11
#1	BP	GO:0006412	translation	3.89833e-11
#1	BP	GO:0043043	peptide biosynthetic process	6.1768e-11
#1	BP	GO:0006414	translational elongation	9.9479e-11
#1	BP	GO:0034645	cellular macromolecule biosynthetic process	1.81331e-08
#1	BP	GO:1901566	organonitrogen compound biosynthetic process	1.82248e-05
#1	BP	GO:0044260	cellular macromolecule metabolic process	0.0013094
#1	BP	GO:0010467	gene expression	0.0277808
#1	BP	GO:0006457	protein folding	0.0297687
#1	BP	GO:0009059	macromolecule biosynthetic process	0.0357381
#1	BP	GO:0044271	cellular nitrogen compound biosynthetic process	0.0417354
#1	CC	GO:0005622	intracellular anatomical structure	2.69302e-26
#1	CC	GO:0043226	organelle	2.13272e-17
#1	CC	GO:0043229	intracellular organelle	3.53942e-17
#1	CC	GO:0043231	intracellular membrane-bounded organelle	1.70856e-13
#1	CC	GO:0005737	cytoplasm	4.09229e-13
#1	CC	GO:0043227	membrane-bounded organelle	1.1681e-12
#1	CC	GO:0005615	extracellular space	1.21377e-11
#1	CC	GO:0005840	ribosome	1.61101e-10
#1	CC	GO:0005783	endoplasmic reticulum	1.60382e-09
#1	CC	GO:0012505	endomembrane system	1.66605e-09
#1	CC	GO:0042175	nuclear outer membrane-endoplasmic reticulum membrane network	2.49821e-09
#1	CC	GO:0098827	endoplasmic reticulum subcompartment	5.37313e-09
#1	CC	GO:0031984	organelle subcompartment	1.38948e-08
#1	CC	GO:0005844	polysome	2.73645e-07
#1	CC	GO:0005576	extracellular region	6.57392e-07
#1	CC	GO:0031090	organelle membrane	3.33816e-05
#1	CC	GO:0043228	non-membrane-bounded organelle	0.000163125
#1	CC	GO:0043232	intracellular non-membrane-bounded organelle	0.000163125
#1	CC	GO:1990904	ribonucleoprotein complex	0.000164934
#1	CC	GO:0031974	membrane-enclosed lumen	0.000285709
#1	CC	GO:0043233	organelle lumen	0.000285709
#1	CC	GO:0070013	intracellular organelle lumen	0.000285709
#1	CC	GO:0031966	mitochondrial membrane	0.00213242
#1	CC	GO:0031981	nuclear lumen	0.00218078
#1	CC	GO:0005773	vacuole	0.00292056
#1	CC	GO:0005743	mitochondrial inner membrane	0.0100606
#1	CC	GO:0019866	organelle inner membrane	0.0112678
#1	CC	GO:0005789	endoplasmic reticulum membrane	0.017407
#1	CC	GO:0005829	cytosol	0.0203223
#1	CC	GO:0042588	zymogen granule	0.0234737
#1	CC	GO:0005740	mitochondrial envelope	0.0275668
#1	MF	GO:0003735	structural constituent of ribosome	3.85073e-13
#1	MF	GO:0005198	structural molecule activity	5.61714e-09
#1	MF	GO:0051082	unfolded protein binding	0.00181466
#1	KEGG	17065614	﻿ProtoBee: hierarchical classification and annotation of the honey bee proteome.	0.000411426
#2	BP	GO:0032502	developmental process	2.14092e-16
#2	BP	GO:0048856	anatomical structure development	4.89617e-16
#2	BP	GO:0007275	multicellular organism development	2.32256e-15
#2	BP	GO:0030154	cell differentiation	2.21035e-11
#2	BP	GO:0048869	cellular developmental process	2.2322e-11
#2	BP	GO:0048468	cell development	2.48495e-10
#2	BP	GO:0009790	embryo development	8.68332e-08
#2	BP	GO:0048731	system development	5.27814e-07
#2	BP	GO:0022412	cellular process involved in reproduction in multicellular organism	1.19121e-06
#2	BP	GO:0003006	developmental process involved in reproduction	1.21398e-06
#2	BP	GO:0022414	reproductive process	2.40102e-06
#2	BP	GO:0007276	gamete generation	3.44669e-06
#2	BP	GO:0048609	multicellular organismal reproductive process	4.22074e-06
#2	BP	GO:0000003	reproduction	9.05072e-06
#2	BP	GO:0019953	sexual reproduction	9.31738e-06
#2	BP	GO:0032504	multicellular organism reproduction	9.82395e-06
#2	BP	GO:0007281	germ cell development	1.84954e-05
#2	BP	GO:0009653	anatomical structure morphogenesis	2.19012e-05
#2	BP	GO:0007399	nervous system development	9.3111e-05
#2	BP	GO:0048513	animal organ development	0.000152654
#2	BP	GO:0048699	generation of neurons	0.000160085
#2	BP	GO:0007292	female gamete generation	0.000300012
#2	BP	GO:0030182	neuron differentiation	0.000346725
#2	BP	GO:0048666	neuron development	0.000624962
#2	BP	GO:0022008	neurogenesis	0.000948797
#2	BP	GO:0048477	oogenesis	0.00109734
#2	BP	GO:0009888	tissue development	0.00127238
#2	BP	GO:0032501	multicellular organismal process	0.00144399
#2	BP	GO:0048598	embryonic morphogenesis	0.00433034
#2	BP	GO:0045892	negative regulation of DNA-templated transcription	0.00890252
#2	BP	GO:1902679	negative regulation of RNA biosynthetic process	0.00890252
#2	BP	GO:1903507	negative regulation of nucleic acid-templated transcription	0.00890252
#2	BP	GO:0016192	vesicle-mediated transport	0.00972183
#2	BP	GO:0060429	epithelium development	0.010318
#2	BP	GO:0045934	negative regulation of nucleobase-containing compound metabolic process	0.0137739
#2	BP	GO:0051253	negative regulation of RNA metabolic process	0.0160107
#2	BP	GO:0061024	membrane organization	0.018211
#2	BP	GO:0016043	cellular component organization	0.0226102
#2	BP	GO:0033036	macromolecule localization	0.0304257
#2	BP	GO:0010558	negative regulation of macromolecule biosynthetic process	0.0485693
#2	CC	GO:0005622	﻿intracellular anatomical structure	3.69021e-114
#2	CC	GO:0005737	cytoplasm	5.8232e-79
#2	CC	GO:0012505	endomembrane system	7.43662e-66
#2	CC	GO:0005773	vacuole	2.91441e-61
#2	CC	GO:0043231	intracellular membrane-bounded organelle	3.76029e-51
#2	CC	GO:0043227	membrane-bounded organelle	3.52365e-48
#2	CC	GO:0043229	intracellular organelle	1.60452e-41
#2	CC	GO:0043226	organelle	2.47384e-40
#2	CC	GO:0005886	plasma membrane	3.31089e-30
#2	CC	GO:0031974	membrane-enclosed lumen	4.36135e-29
#2	CC	GO:0043233	organelle lumen	4.36135e-29
#2	CC	GO:0070013	intracellular organelle lumen	4.36135e-29
#2	CC	GO:0031981	nuclear lumen	6.11378e-29
#2	CC	GO:0071944	cell periphery	1.46976e-28
#2	CC	GO:0005783	endoplasmic reticulum	4.96262e-27
#2	CC	GO:0031410	cytoplasmic vesicle	2.01774e-25
#2	CC	GO:0097708	intracellular vesicle	2.01774e-25
#2	CC	GO:0031982	vesicle	3.82006e-25
#2	CC	GO:0005615	extracellular space	9.45008e-25
#2	CC	GO:0031984	organelle subcompartment	1.51217e-23
#2	CC	GO:0098827	endoplasmic reticulum subcompartment	1.62173e-21
#2	CC	GO:0042175	nuclear outer membrane-endoplasmic reticulum membrane network	2.24896e-20
#2	CC	GO:0000323	lytic vacuole	2.50262e-17
#2	CC	GO:0005764	lysosome	2.50262e-17
#2	CC	GO:0005576	extracellular region	1.52782e-16
#2	CC	GO:0030141	secretory granule	3.61722e-14
#2	CC	GO:0099503	secretory vesicle	4.8262e-14
#2	CC	GO:0005768	endosome	8.26485e-12
#2	CC	GO:0031252	cell leading edge	1.96807e-11
#2	CC	GO:0030054	cell junction	8.3198e-09
#2	CC	GO:0012506	vesicle membrane	1.71174e-07
#2	CC	GO:0030659	cytoplasmic vesicle membrane	1.71174e-07
#2	CC	GO:0032153	cell division site	2.38068e-07
#2	CC	GO:0098793	presynapse	8.70281e-07
#2	CC	GO:0005634	nucleus	1.16722e-06
#2	CC	GO:0005766	primary lysosome	2.44892e-06
#2	CC	GO:0042582	azurophil granule	2.44892e-06
#2	CC	GO:0045202	synapse	1.02935e-05
#2	CC	GO:0005794	Golgi apparatus	3.20437e-05
#2	CC	GO:0010008	endosome membrane	5.66406e-05
#2	CC	GO:0098588	bounding membrane of organelle	0.000160612
#2	CC	GO:0043195	terminal bouton	0.000380256
#2	CC	GO:0061174	type I terminal bouton	0.000380256
#2	CC	GO:0043005	neuron projection	0.00209119
#2	CC	GO:0005776	autophagosome	0.0034992
#2	CC	GO:0036477	somatodendritic compartment	0.00372528
#2	CC	GO:0120025	plasma membrane bounded cell projection	0.00716843
#2	CC	GO:0042995	cell projection	0.00884493
#2	CC	GO:0098590	plasma membrane region	0.0178811
#2	CC	GO:0044753	amphisome	0.0249255
#2	CC	GO:0030139	endocytic vesicle	0.0288605
#2	CC	GO:0070161	anchoring junction	0.0323488
#2	CC	GO:0005789	endoplasmic reticulum membrane	0.0420176
#2	CC	GO:0031902	late endosome membrane	0.0420489
#2	CC	GO:0005911	cell-cell junction	0.043604
#2	CC	GO:0005770	late endosome	0.0479785
#2	MF	GO:0005515	﻿protein binding	1.57775e-14
#2	MF	GO:0005543	phospholipid binding	0.00751132
#2	MF	GO:0035091	phosphatidylinositol binding	0.008927
#2	MF	GO:0008289	lipid binding	0.0187692
#2	KEGG	17065614	﻿ProtoBee: hierarchical classification and annotation of the honey bee proteome.	3.4044e-20
#3	BP	GO:0048856	﻿anatomical structure development	2.1582e-17
#3	BP	GO:0032502	developmental process	5.97235e-17
#3	BP	GO:0048731	system development	7.83258e-13
#3	BP	GO:0030154	cell differentiation	1.89638e-11
#3	BP	GO:0048869	cellular developmental process	2.23577e-11
#3	BP	GO:0007399	nervous system development	6.70642e-11
#3	BP	GO:0007275	multicellular organism development	9.91768e-10
#3	BP	GO:0048699	generation of neurons	1.72254e-09
#3	BP	GO:0022008	neurogenesis	2.62947e-09
#3	BP	GO:0009653	anatomical structure morphogenesis	2.91487e-09
#3	BP	GO:0031325	positive regulation of cellular metabolic process	7.04168e-09
#3	BP	GO:0009891	positive regulation of biosynthetic process	1.12458e-08
#3	BP	GO:0010557	positive regulation of macromolecule biosynthetic process	1.12458e-08
#3	BP	GO:0031328	positive regulation of cellular biosynthetic process	1.12458e-08
#3	BP	GO:0045893	positive regulation of DNA-templated transcription	3.03458e-08
#3	BP	GO:1902680	positive regulation of RNA biosynthetic process	3.03458e-08
#3	BP	GO:1903508	positive regulation of nucleic acid-templated transcription	3.03458e-08
#3	BP	GO:0051254	positive regulation of RNA metabolic process	1.0919e-07
#3	BP	GO:0051173	positive regulation of nitrogen compound metabolic process	1.73374e-07
#3	BP	GO:0045935	positive regulation of nucleobase-containing compound metabolic process	1.77108e-07
#3	BP	GO:0010604	positive regulation of macromolecule metabolic process	2.14593e-07
#3	BP	GO:0009893	positive regulation of metabolic process	2.38573e-07
#3	BP	GO:0050789	regulation of biological process	4.16976e-07
#3	BP	GO:0065007	biological regulation	4.60527e-07
#3	BP	GO:0050794	regulation of cellular process	2.61929e-06
#3	BP	GO:0048522	positive regulation of cellular process	6.63693e-06
#3	BP	GO:0030182	neuron differentiation	1.20998e-05
#3	BP	GO:0048513	animal organ development	1.34625e-05
#3	BP	GO:0048518	positive regulation of biological process	0.000124711
#3	BP	GO:0040011	locomotion	0.000171076
#3	BP	GO:0032501	multicellular organismal process	0.000254729
#3	BP	GO:0048880	sensory system development	0.00187394
#3	BP	GO:0150063	visual system development	0.00187394
#3	BP	GO:0006355	regulation of DNA-templated transcription	0.00220449
#3	BP	GO:1903506	regulation of nucleic acid-templated transcription	0.00241296
#3	BP	GO:2001141	regulation of RNA biosynthetic process	0.00241296
#3	BP	GO:0010468	regulation of gene expression	0.00323806
#3	BP	GO:0010558	negative regulation of macromolecule biosynthetic process	0.00348622
#3	BP	GO:0000902	cell morphogenesis	0.00367073
#3	BP	GO:0009890	negative regulation of biosynthetic process	0.00385143
#3	BP	GO:0031327	negative regulation of cellular biosynthetic process	0.00385143
#3	BP	GO:0007154	cell communication	0.0044294
#3	BP	GO:0023052	signaling	0.00458818
#3	BP	GO:0051252	regulation of RNA metabolic process	0.0055734
#3	BP	GO:0098609	cell-cell adhesion	0.00586684
#3	BP	GO:0019219	regulation of nucleobase-containing compound metabolic process	0.00631919
#3	BP	GO:0048749	compound eye development	0.00931859
#3	BP	GO:0010556	regulation of macromolecule biosynthetic process	0.0117441
#3	BP	GO:0009889	regulation of biosynthetic process	0.0122058
#3	BP	GO:0031326	regulation of cellular biosynthetic process	0.0122058
#3	BP	GO:0000904	cell morphogenesis involved in differentiation	0.0128297
#3	BP	GO:0060255	regulation of macromolecule metabolic process	0.015851
#3	BP	GO:0006366	transcription by RNA polymerase II	0.0164925
#3	BP	GO:0019222	regulation of metabolic process	0.0165495
#3	BP	GO:0001654	eye development	0.0210819
#3	BP	GO:0031323	regulation of cellular metabolic process	0.0231281
#3	BP	GO:0061564	axon development	0.0232327
#3	BP	GO:0006468	protein phosphorylation	0.024481
#3	BP	GO:0007423	sensory organ development	0.0277205
#3	BP	GO:0006351	DNA-templated transcription	0.0283769
#3	BP	GO:0031324	negative regulation of cellular metabolic process	0.0292023
#3	BP	GO:0097659	nucleic acid-templated transcription	0.0305688
#3	BP	GO:0006935	chemotaxis	0.0320356
#3	BP	GO:0042330	taxis	0.0320356
#3	BP	GO:0009888	tissue development	0.0337916
#3	BP	GO:0060429	epithelium development	0.0368741
#3	BP	GO:0048666	neuron development	0.0404795
#3	BP	GO:0007165	signal transduction	0.0417514
#3	BP	GO:0032774	RNA biosynthetic process	0.0441537
#3	BP	GO:0045934	negative regulation of nucleobase-containing compound metabolic process	0.0446158
#3	CC	GO:0071944	﻿cell periphery	1.19892e-47
#3	CC	GO:0043005	neuron projection	7.2815e-25
#3	CC	GO:0120025	plasma membrane bounded cell projection	6.83676e-24
#3	CC	GO:0042995	cell projection	1.00226e-23
#3	CC	GO:0036477	somatodendritic compartment	1.71932e-21
#3	CC	GO:0045177	apical part of cell	9.35225e-20
#3	CC	GO:0098590	plasma membrane region	2.57215e-19
#3	CC	GO:0030054	cell junction	9.38594e-16
#3	CC	GO:0030425	dendrite	2.23772e-14
#3	CC	GO:0097447	dendritic tree	2.23772e-14
#3	CC	GO:0045202	synapse	5.10135e-14
#3	CC	GO:0150034	distal axon	2.89036e-11
#3	CC	GO:0005622	intracellular anatomical structure	5.70589e-10
#3	CC	GO:0030424	axon	6.20401e-10
#3	CC	GO:0005886	plasma membrane	7.44936e-08
#3	CC	GO:0031981	nuclear lumen	3.08696e-07
#3	CC	GO:0099081	supramolecular polymer	8.69518e-07
#3	CC	GO:0099512	supramolecular fiber	8.69518e-07
#3	CC	GO:0043228	non-membrane-bounded organelle	4.30125e-06
#3	CC	GO:0043232	intracellular non-membrane-bounded organelle	4.30125e-06
#3	CC	GO:0099572	postsynaptic specialization	5.62042e-06
#3	CC	GO:0014069	postsynaptic density	1.00665e-05
#3	CC	GO:0032279	asymmetric synapse	1.00665e-05
#3	CC	GO:0098984	neuron to neuron synapse	1.00665e-05
#3	CC	GO:0098794	postsynapse	1.05716e-05
#3	CC	GO:0099080	supramolecular complex	2.0131e-05
#3	CC	GO:0031974	membrane-enclosed lumen	2.86799e-05
#3	CC	GO:0043233	organelle lumen	2.86799e-05
#3	CC	GO:0070013	intracellular organelle lumen	2.86799e-05
#3	CC	GO:0005694	chromosome	5.68109e-05
#3	CC	GO:0005773	vacuole	0.00018586
#3	CC	GO:0043226	organelle	0.000186927
#3	CC	GO:0098793	presynapse	0.00029854
#3	CC	GO:0043292	contractile fiber	0.00127318
#3	CC	GO:0031674	I band	0.00224116
#3	CC	GO:0030016	myofibril	0.00265154
#3	CC	GO:0005884	actin filament	0.00321909
#3	CC	GO:0012505	endomembrane system	0.00356272
#3	CC	GO:0098862	cluster of actin-based cell projections	0.00473931
#3	CC	GO:0043229	intracellular organelle	0.00564832
#3	CC	GO:0098858	actin-based cell projection	0.00796542
#3	CC	GO:0045178	basal part of cell	0.00983411
#3	CC	GO:0005856	cytoskeleton	0.0177927
#3	CC	GO:0030017	sarcomere	0.0236239
#3	CC	GO:0032420	stereocilium	0.0278317
#3	CC	GO:0032421	stereocilium bundle	0.0278317
#3	CC	GO:0043296	apical junction complex	0.0409946
#3	CC	GO:0070161	anchoring junction	0.0428359
#3	MF	GO:0005515	﻿protein binding	2.8629e-32
#3	MF	GO:0005488	binding	7.50905e-08
#3	MF	GO:0005509	calcium ion binding	0.00249305
#3	MF	GO:0016773	phosphotransferase activity, alcohol group as acceptor	0.0045059
#3	MF	GO:0004672	protein kinase activity	0.00534505
#3	KEGG	ame04391	﻿Hippo signaling pathway - fly - Apis mellifera (honey bee)	2.14298e-06
#3	KEGG	ame04310	Wnt signaling pathway - Apis mellifera (honey bee)	7.30158e-05
#4	BP	GO:0055085	﻿transmembrane transport	0.0327532
#4	CC	GO:0005576	﻿extracellular region	2.006e-11
#4	CC	GO:0071944	cell periphery	2.13842e-08
#4	CC	GO:0030017	sarcomere	0.000237933
#4	CC	GO:0030016	myofibril	0.000445661
#4	CC	GO:0043292	contractile fiber	0.000687553
#4	CC	GO:0005615	extracellular space	0.0013816
#4	CC	GO:0098590	plasma membrane region	0.00146092
#4	CC	GO:0000786	nucleosome	0.00163304
#4	CC	GO:0030425	dendrite	0.00188333
#4	CC	GO:0097447	dendritic tree	0.00188333
#4	CC	GO:0031674	I band	0.00502835
#4	CC	GO:0036477	somatodendritic compartment	0.00961754
#4	CC	GO:0043005	neuron projection	0.0180292
#4	CC	GO:0099081	supramolecular polymer	0.0250677
#4	CC	GO:0099512	supramolecular fiber	0.0250677
#4	MF	GO:0030527	﻿structural constituent of chromatin	6.68113e-05
#4	MF	GO:0140662	ATP-dependent protein folding chaperone	0.0066793
#4	MF	GO:0022857	transmembrane transporter activity	0.00851552
#4	MF	GO:0044183	protein folding chaperone	0.00954558
#4	MF	GO:0005215	transporter activity	0.0194339
#4	MF	GO:0051082	unfolded protein binding	0.0332416
#4	KEGG	ame00051	﻿Fructose and mannose metabolism - Apis mellifera (honey bee)	0.0495684
