# Supplementary material for: A postmeiotically bifurcated roadmap of honeybee spermatogenesis marked by phylogenetically restricted genes
Source: PLoS Genet. 2023 Dec 4;19(12):e1011081. doi: 10.1371/journal.pgen.1011081 (PMC10721206; doi:10.1371/journal.pgen.1011081)
Supplement: S3 Table — (XLSX) [file pgen.1011081.s010.xlsx]

## Sheet: Sheet1
Source	Gene	Chromosome ID	Strand	TSS
Testis_specific	5-HT1	NC_037650.1	+	4686304
Testis_specific	5-HT2beta	NC_037647.1	-	5330307
Testis_specific	2023-03-06	NC_037651.1	+	10437000
Testis_specific	A4	NC_037639.1	+	15185705
Testis_specific	Acph-1	NC_037642.1	-	13093716
Testis_specific	Acph-1	NC_037642.1	-	13097958
Testis_specific	ACSF2	NC_037641.1	-	12345161
Testis_specific	Adar	NC_037652.1	-	6324781
Testis_specific	Akhr	NC_037638.1	+	4492315
Testis_specific	Amih	NC_037645.1	+	387610
Testis_specific	Ancr-1	NC_037642.1	+	13480099
Testis_specific	Ant	NC_037644.1	-	10940459
Testis_specific	Apid1	NC_037653.1	+	4518584
Testis_specific	Argk	NC_037652.1	+	2505007
Testis_specific	Argk	NC_037652.1	+	2517955
Testis_specific	Argk	NC_037652.1	+	2520646
Testis_specific	arm	NC_037650.1	+	2776529
Testis_specific	Arp1	NC_037644.1	+	12424693
Testis_specific	Arp1	NC_037644.1	+	12425957
Testis_specific	ATP5G2	NC_037645.1	+	2241357
Testis_specific	aub	NC_037651.1	-	6762601
Testis_specific	aub	NC_037651.1	-	6763956
Testis_specific	BBIP1	NC_037649.1	-	4002383
Testis_specific	B-gluc1	NC_037646.1	-	7487947
Testis_specific	Br-c	NC_037650.1	-	3337853
Testis_specific	Brd7	NC_037642.1	-	10200425
Testis_specific	C1q-VP	NC_037651.1	-	4643331
Testis_specific	C1q-VP	NC_037651.1	-	4644631
Testis_specific	cact1	NC_037641.1	+	11571900
Testis_specific	Camkii	NC_037641.1	-	5296315
Testis_specific	Camkii	NC_037641.1	-	5370323
Testis_specific	Cat	NC_037643.1	+	8656586
Testis_specific	Cat	NC_037643.1	+	8659778
Testis_specific	Cbs	NC_037641.1	+	5699314
Testis_specific	Cdc37	NC_037639.1	+	9626324
Testis_specific	Cdk5	NC_037648.1	-	16168855
Testis_specific	Cdk5	NC_037648.1	-	16169106
Testis_specific	Chmp1	NC_037642.1	-	552582
Testis_specific	Coq7	NC_037642.1	+	9902468
Testis_specific	Cox6b1	NC_037646.1	-	7766766
Testis_specific	Cox6c	NC_037643.1	+	1851456
Testis_specific	Cpap3-b	NC_037640.1	+	12741987
Testis_specific	Cpap3-c	NC_037640.1	+	12256389
Testis_specific	Cpap3-d	NC_037640.1	+	12203319
Testis_specific	CPF2	NC_037652.1	+	7840519
Testis_specific	CPR28	NC_037643.1	+	5269366
Testis_specific	CPR5	NC_037653.1	+	718061
Testis_specific	CPR5	NC_037653.1	+	726028
Testis_specific	Cry2	NC_037647.1	+	9884879
Testis_specific	Cryl1	NC_037649.1	+	5226243
Testis_specific	Csd	NC_037640.1	-	11780768
Testis_specific	CSP2	NC_037639.1	-	15502247
Testis_specific	CSP2	NC_037639.1	-	15505369
Testis_specific	CSP3	NC_037642.1	+	2779890
Testis_specific	CSP4	NC_037642.1	+	2788778
Testis_specific	CTL5	NC_037645.1	-	2147481
Testis_specific	CUTA	NC_037651.1	+	5069710
Testis_specific	Cyp4g11	NC_037653.1	-	2835446
Testis_specific	CYP6AQ1	NC_037649.1	+	11127250
Testis_specific	CytC	NC_037647.1	-	11827242
Testis_specific	Dat	NC_037638.1	-	5340466
Testis_specific	Def1	NC_037643.1	+	8673495
Testis_specific	Dnmt1a	NC_037647.1	+	12034914
Testis_specific	Dnmt3	NC_037639.1	+	15816257
Testis_specific	Dsx	NC_037642.1	+	3529510
Testis_specific	E74	NC_037640.1	-	3463942
Testis_specific	ecd	NC_037638.1	-	27712971
Testis_specific	ecd	NC_037638.1	-	27722155
Testis_specific	Ef-1a-f1	NC_037649.1	+	11331349
Testis_specific	EF1a-F2	NC_037642.1	-	12774934
Testis_specific	egh	NC_037638.1	-	2226666
Testis_specific	Eif3h	NC_037644.1	+	1411370
Testis_specific	Eif4g	NC_037643.1	+	16282544
Testis_specific	Eif4g	NC_037643.1	+	16295948
Testis_specific	Eif4g	NC_037643.1	+	16302050
Testis_specific	Eif4g	NC_037643.1	+	16309764
Testis_specific	Eif4g	NC_037643.1	+	16313184
Testis_specific	Err	NC_037642.1	+	11452349
Testis_specific	Err	NC_037642.1	+	11456114
Testis_specific	Ets97D-like	NC_037645.1	+	7656950
Testis_specific	Fabp	NC_037638.1	+	11346301
Testis_specific	Fabp	NC_037638.1	+	11348134
Testis_specific	FAR1	NC_037649.1	+	7986259
Testis_specific	Fem	NC_037640.1	-	11800251
Testis_specific	Fem	NC_037640.1	-	11800464
Testis_specific	For	NC_037650.1	-	10137594
Testis_specific	For	NC_037650.1	-	10187405
Testis_specific	Gat-a	NC_037638.1	+	24170156
Testis_specific	Gfat2	NC_037641.1	-	5386297
Testis_specific	Gfat2	NC_037641.1	-	5386813
Testis_specific	GlnS	NC_037643.1	+	16810333
Testis_specific	GlnS	NC_037643.1	+	16823179
Testis_specific	Glob1	NC_037638.1	-	1674531
Testis_specific	GluCl	NC_037651.1	-	5214424
Testis_specific	Gpdh	NC_037646.1	+	2849710
Testis_specific	Gstcd	NC_037639.1	-	14741865
Testis_specific	GstD1	NC_037652.1	+	9013980
Testis_specific	GstD1	NC_037652.1	+	9014107
Testis_specific	GstS1	NC_037641.1	+	1918068
Testis_specific	GstS4	NC_037641.1	-	5018332
Testis_specific	Gtpx1	NC_037638.1	+	15149987
Testis_specific	H	NC_037642.1	-	9576901
Testis_specific	Hbg3	NC_037643.1	+	4600586
Testis_specific	Hbg3	NC_037643.1	+	4602058
Testis_specific	Ho	NC_037644.1	+	3795739
Testis_specific	Hsc70-3	NC_037640.1	-	3216535
Testis_specific	Hsc70-4	NC_037638.1	-	5361187
Testis_specific	Hsc70-5	NC_037638.1	+	26843299
Testis_specific	Hsp90	NC_037644.1	+	9550745
Testis_specific	IF-2mt	NC_037642.1	-	7352354
Testis_specific	Imd	NC_037642.1	-	13682786
Testis_specific	InR-2	NC_037639.1	+	14592275
Testis_specific	INTS8	NC_037641.1	-	11263229
Testis_specific	JHBP-1	NC_037644.1	-	1971843
Testis_specific	KAT2A	NC_037653.1	-	1289418
Testis_specific	KAT2A	NC_037653.1	-	1289493
Testis_specific	Kr	NC_037643.1	-	9200609
Testis_specific	Kr-h1	NC_037643.1	-	16510438
Testis_specific	Lin-52	NC_037646.1	-	11632748
Testis_specific	LOC100188940	NC_037642.1	-	5927867
Testis_specific	LOC100188940	NC_037642.1	-	5928884
Testis_specific	LOC100302106	NC_037648.1	-	2612188
Testis_specific	LOC100576080	NC_037648.1	+	2056881
Testis_specific	LOC100576082	NC_037651.1	+	6860093
Testis_specific	LOC100576082	NC_037651.1	+	6860140
Testis_specific	LOC100576085	NC_037646.1	-	908820
Testis_specific	LOC100576088	NC_037638.1	+	1682575
Testis_specific	LOC100576098	NC_037640.1	+	8953451
Testis_specific	LOC100576104	NC_037640.1	-	12326910
Testis_specific	LOC100576106	NC_037638.1	-	12067061
Testis_specific	LOC100576116	NC_037643.1	+	7075613
Testis_specific	LOC100576118	NC_037639.1	-	14017888
Testis_specific	LOC100576129	NC_037642.1	-	9055538
Testis_specific	LOC100576131	NC_037638.1	+	11535697
Testis_specific	LOC100576132	NC_037638.1	+	24228673
Testis_specific	LOC100576134	NC_037647.1	+	1049349
Testis_specific	LOC100576134	NC_037647.1	+	1065113
Testis_specific	LOC100576135	NC_037641.1	+	2227164
Testis_specific	LOC100576143	NC_037643.1	-	16622833
Testis_specific	LOC100576146	NC_037644.1	+	106834
Testis_specific	LOC100576151	NC_037643.1	+	7086418
Testis_specific	LOC100576155	NC_037642.1	+	544928
Testis_specific	LOC100576155	NC_037642.1	+	545956
Testis_specific	LOC100576162	NC_037643.1	-	13109401
Testis_specific	LOC100576169	NC_037638.1	-	19331153
Testis_specific	LOC100576169	NC_037638.1	-	19333155
Testis_specific	LOC100576174	NC_037639.1	+	4818841
Testis_specific	LOC100576187	NC_037646.1	+	819060
Testis_specific	LOC100576193	NC_037647.1	+	5919641
Testis_specific	LOC100576195	NC_037651.1	+	8117956
Testis_specific	LOC100576198	NC_037645.1	-	9554305
Testis_specific	LOC100576216	NC_037642.1	-	8529732
Testis_specific	LOC100576221	NC_037652.1	+	3845860
Testis_specific	LOC100576227	NC_037649.1	+	7665252
Testis_specific	LOC100576234	NC_037640.1	-	5361242
Testis_specific	LOC100576242	NC_037638.1	+	20570692
Testis_specific	LOC100576247	NC_037647.1	+	2446078
Testis_specific	LOC100576249	NC_037639.1	+	5543766
Testis_specific	LOC100576251	NC_037651.1	-	9475630
Testis_specific	LOC100576258	NC_037638.1	+	21729927
Testis_specific	LOC100576258	NC_037638.1	+	21734533
Testis_specific	LOC100576258	NC_037638.1	+	21734924
Testis_specific	LOC100576261	NC_037646.1	+	2879930
Testis_specific	LOC100576266	NC_037649.1	+	7670975
Testis_specific	LOC100576271	NC_037646.1	+	6751921
Testis_specific	LOC100576271	NC_037646.1	+	6755456
Testis_specific	LOC100576272	NC_037641.1	+	5919019
Testis_specific	LOC100576272	NC_037641.1	+	5919098
Testis_specific	LOC100576274	NC_037639.1	-	8144528
Testis_specific	LOC100576283	NC_037641.1	-	8378475
Testis_specific	LOC100576288	NC_037638.1	-	9238997
Testis_specific	LOC100576289	NC_037648.1	-	1511786
Testis_specific	LOC100576290	NC_037640.1	+	5292277
Testis_specific	LOC100576291	NC_037638.1	+	5962956
Testis_specific	LOC100576293	NC_037644.1	+	10976558
Testis_specific	LOC100576296	NC_037640.1	+	595795
Testis_specific	LOC100576298	NC_037644.1	+	19192
Testis_specific	LOC100576301	NC_037647.1	+	2497758
Testis_specific	LOC100576307	NC_037643.1	+	14119352
Testis_specific	LOC100576321	NC_037638.1	-	5479308
Testis_specific	LOC100576326	NC_037645.1	-	1193494
Testis_specific	LOC100576330	NC_037652.1	+	7745752
Testis_specific	LOC100576333	NC_037640.1	-	12293519
Testis_specific	LOC100576338	NC_037638.1	+	16672313
Testis_specific	LOC100576346	NC_037642.1	+	12656327
Testis_specific	LOC100576348	NC_037646.1	-	1644194
Testis_specific	LOC100576359	NC_037642.1	-	2290675
Testis_specific	LOC100576369	NC_037646.1	-	1417310
Testis_specific	LOC100576373	NC_037649.1	+	6226978
Testis_specific	LOC100576374	NC_037651.1	-	9260844
Testis_specific	LOC100576378	NC_037642.1	-	489527
Testis_specific	LOC100576384	NC_037653.1	+	5895211
Testis_specific	LOC100576384	NC_037653.1	+	5933374
Testis_specific	LOC100576392	NC_037648.1	-	8962684
Testis_specific	LOC100576402	NC_037651.1	-	9253560
Testis_specific	LOC100576404	NC_037642.1	-	12533102
Testis_specific	LOC100576405	NC_037645.1	-	1164061
Testis_specific	LOC100576412	NC_037641.1	-	11229337
Testis_specific	LOC100576413	NC_037642.1	-	9528250
Testis_specific	LOC100576414	NC_037638.1	+	14205921
Testis_specific	LOC100576419	NC_037640.1	+	9576250
Testis_specific	LOC100576421	NC_037648.1	-	15233614
Testis_specific	LOC100576421	NC_037648.1	-	15238361
Testis_specific	LOC100576422	NC_037649.1	+	10692645
Testis_specific	LOC100576428	NC_037649.1	+	1352362
Testis_specific	LOC100576432	NC_037652.1	+	7756699
Testis_specific	LOC100576433	NC_037639.1	-	10512249
Testis_specific	LOC100576435	NC_037638.1	+	15650443
Testis_specific	LOC100576436	NC_037646.1	+	1605515
Testis_specific	LOC100576436	NC_037646.1	+	1606056
Testis_specific	LOC100576438	NC_037647.1	-	238439
Testis_specific	LOC100576444	NC_037653.1	-	6002683
Testis_specific	LOC100576446	NC_037638.1	+	12514893
Testis_specific	LOC100576454	NC_037638.1	+	21508403
Testis_specific	LOC100576458	NC_037649.1	+	1297538
Testis_specific	LOC100576467	NC_037640.1	+	3496123
Testis_specific	LOC100576472	NC_037647.1	+	10309475
Testis_specific	LOC100576476	NC_037641.1	+	4231172
Testis_specific	LOC100576478	NC_037645.1	+	3601661
Testis_specific	LOC100576484	NC_037649.1	+	10523566
Testis_specific	LOC100576487	NC_037653.1	-	1526450
Testis_specific	LOC100576492	NC_037644.1	+	8136443
Testis_specific	LOC100576497	NC_037644.1	-	12490075
Testis_specific	LOC100576498	NC_037641.1	-	816546
Testis_specific	LOC100576502	NC_037640.1	+	7806806
Testis_specific	LOC100576506	NC_037640.1	-	609627
Testis_specific	LOC100576514	NC_037641.1	+	7972719
Testis_specific	LOC100576515	NC_037645.1	+	6448365
Testis_specific	LOC100576517	NC_037643.1	+	9318394
Testis_specific	LOC100576519	NC_037648.1	-	15315253
Testis_specific	LOC100576527	NC_037650.1	+	3590205
Testis_specific	LOC100576528	NC_037644.1	-	8089569
Testis_specific	LOC100576528	NC_037644.1	-	8104577
Testis_specific	LOC100576531	NC_037647.1	+	9498356
Testis_specific	LOC100576537	NC_037638.1	-	1455155
Testis_specific	LOC100576540	NC_037638.1	+	2301354
Testis_specific	LOC100576542	NC_037651.1	-	5218831
Testis_specific	LOC100576543	NC_037649.1	+	4016638
Testis_specific	LOC100576547	NC_037638.1	-	5672295
Testis_specific	LOC100576547	NC_037638.1	-	5677029
Testis_specific	LOC100576554	NC_037653.1	-	3059432
Testis_specific	LOC100576555	NC_037650.1	-	5593477
Testis_specific	LOC100576557	NC_037648.1	+	14609196
Testis_specific	LOC100576559	NC_037642.1	+	12097600
Testis_specific	LOC100576563	NC_037653.1	-	1009655
Testis_specific	LOC100576563	NC_037653.1	-	1051232
Testis_specific	LOC100576563	NC_037653.1	-	1051693
Testis_specific	LOC100576565	NC_037647.1	-	3579897
Testis_specific	LOC100576571	NC_037639.1	+	10167338
Testis_specific	LOC100576572	NC_037647.1	-	9504179
Testis_specific	LOC100576573	NC_037643.1	-	11055835
Testis_specific	LOC100576586	NC_037638.1	+	12599989
Testis_specific	LOC100576586	NC_037638.1	+	12604050
Testis_specific	LOC100576586	NC_037638.1	+	12604190
Testis_specific	LOC100576592	NC_037652.1	+	4335844
Testis_specific	LOC100576599	NC_037644.1	+	13431632
Testis_specific	LOC100576600	NC_037642.1	-	12103836
Testis_specific	LOC100576602	NC_037638.1	+	1455272
Testis_specific	LOC100576602	NC_037638.1	+	1456597
Testis_specific	LOC100576602	NC_037638.1	+	1457530
Testis_specific	LOC100576606	NC_037644.1	+	7829007
Testis_specific	LOC100576608	NC_037651.1	+	10476470
Testis_specific	LOC100576610	NC_037646.1	-	11993474
Testis_specific	LOC100576612	NC_037652.1	-	9083587
Testis_specific	LOC100576614	NC_037652.1	-	809438
Testis_specific	LOC100576619	NC_037649.1	+	8028089
Testis_specific	LOC100576620	NC_037640.1	+	13086701
Testis_specific	LOC100576621	NC_037643.1	-	14236822
Testis_specific	LOC100576625	NC_037652.1	+	4350846
Testis_specific	LOC100576637	NC_037643.1	+	3154676
Testis_specific	LOC100576640	NC_037646.1	+	6295586
Testis_specific	LOC100576645	NC_037645.1	+	7225636
Testis_specific	LOC100576646	NC_037648.1	-	13642760
Testis_specific	LOC100576647	NC_037648.1	-	14956353
Testis_specific	LOC100576649	NC_037639.1	-	1930149
Testis_specific	LOC100576657	NC_037642.1	-	6833629
Testis_specific	LOC100576660	NC_037648.1	-	16272905
Testis_specific	LOC100576661	NC_037643.1	+	14313047
Testis_specific	LOC100576662	NC_037638.1	+	23242315
Testis_specific	LOC100576666	NC_037643.1	-	9054882
Testis_specific	LOC100576667	NC_037642.1	-	9489168
Testis_specific	LOC100576669	NC_037643.1	-	16271210
Testis_specific	LOC100576671	NC_037650.1	-	3519722
Testis_specific	LOC100576700	NC_037638.1	+	1614844
Testis_specific	LOC100576706	NC_037639.1	-	13718555
Testis_specific	LOC100576717	NC_037648.1	+	14997192
Testis_specific	LOC100576726	NC_037638.1	-	6838076
Testis_specific	LOC100576732	NC_037639.1	+	1131259
Testis_specific	LOC100576733	NC_037639.1	+	850619
Testis_specific	LOC100576735	NC_037641.1	+	3402628
Testis_specific	LOC100576742	NC_037648.1	-	13647824
Testis_specific	LOC100576744	NC_037648.1	+	15339984
Testis_specific	LOC100576745	NC_037641.1	-	11087518
Testis_specific	LOC100576747	NC_037638.1	+	25910141
Testis_specific	LOC100576750	NC_037647.1	+	10367786
Testis_specific	LOC100576759	NC_037642.1	+	8522615
Testis_specific	LOC100576760	NC_037645.1	+	12511878
Testis_specific	LOC100576765	NC_037641.1	-	3347927
Testis_specific	LOC100576768	NC_037640.1	+	4931133
Testis_specific	LOC100576770	NC_037638.1	-	7971927
Testis_specific	LOC100576774	NC_037649.1	+	9267347
Testis_specific	LOC100576775	NC_037640.1	-	470565
Testis_specific	LOC100576784	NC_037644.1	-	12444861
Testis_specific	LOC100576789	NC_037638.1	+	1655896
Testis_specific	LOC100576794	NC_037642.1	-	9462493
Testis_specific	LOC100576795	NC_037645.1	-	10544250
Testis_specific	LOC100576797	NC_037641.1	+	2042785
Testis_specific	LOC100576799	NC_037652.1	-	938069
Testis_specific	LOC100576801	NC_037645.1	+	1669320
Testis_specific	LOC100576803	NC_037651.1	+	3462239
Testis_specific	LOC100576805	NC_037651.1	-	8665760
Testis_specific	LOC100576805	NC_037651.1	-	8672465
Testis_specific	LOC100576812	NC_037644.1	-	780490
Testis_specific	LOC100576814	NC_037651.1	-	7595396
Testis_specific	LOC100576817	NC_037642.1	+	11369948
Testis_specific	LOC100576819	NC_037650.1	+	2484636
Testis_specific	LOC100576826	NC_037642.1	+	9463339
Testis_specific	LOC100576829	NC_037639.1	-	2081862
Testis_specific	LOC100576841	NC_037644.1	-	2275066
Testis_specific	LOC100576843	NC_037650.1	-	8724307
Testis_specific	LOC100576850	NC_037641.1	+	9373
Testis_specific	LOC100576851	NC_037650.1	+	2429268
Testis_specific	LOC100576853	NC_037640.1	+	3991396
Testis_specific	LOC100576863	NC_037645.1	-	3860354
Testis_specific	LOC100576864	NC_037646.1	-	4167301
Testis_specific	LOC100576866	NC_037640.1	-	4906870
Testis_specific	LOC100576871	NC_037638.1	+	10805726
Testis_specific	LOC100576872	NC_037640.1	-	13291595
Testis_specific	LOC100576876	NC_037646.1	-	6436857
Testis_specific	LOC100576878	NC_037645.1	+	4058803
Testis_specific	LOC100576879	NC_037650.1	+	8725250
Testis_specific	LOC100576879	NC_037650.1	+	8732953
Testis_specific	LOC100576885	NC_037638.1	-	25073931
Testis_specific	LOC100576896	NC_037639.1	-	2022497
Testis_specific	LOC100576908	NC_037642.1	-	13286544
Testis_specific	LOC100576912	NC_037645.1	+	4064324
Testis_specific	LOC100576915	NC_037647.1	-	9945533
Testis_specific	LOC100576916	NC_037645.1	+	10464156
Testis_specific	LOC100576918	NC_037638.1	+	25067753
Testis_specific	LOC100576919	NC_037649.1	-	3340508
Testis_specific	LOC100576925	NC_037651.1	-	8630674
Testis_specific	LOC100576929	NC_037641.1	+	13390983
Testis_specific	LOC100576930	NC_037640.1	-	660054
Testis_specific	LOC100576934	NC_037651.1	-	4604057
Testis_specific	LOC100576938	NC_037638.1	+	21020950
Testis_specific	LOC100576945	NC_037647.1	-	8702260
Testis_specific	LOC100576948	NC_037644.1	+	12773754
Testis_specific	LOC100576951	NC_037649.1	-	3346631
Testis_specific	LOC100576956	NC_037649.1	+	6789659
Testis_specific	LOC100576956	NC_037649.1	+	6802146
Testis_specific	LOC100576957	NC_037647.1	+	6964824
Testis_specific	LOC100576958	NC_037652.1	-	9487481
Testis_specific	LOC100576960	NC_037644.1	+	8710832
Testis_specific	LOC100576961	NC_037638.1	-	7066228
Testis_specific	LOC100576965	NC_037642.1	-	10031799
Testis_specific	LOC100576966	NC_037642.1	+	13252971
Testis_specific	LOC100576968	NC_037645.1	-	2254811
Testis_specific	LOC100576968	NC_037645.1	-	2255521
Testis_specific	LOC100576972	NC_037645.1	+	7802152
Testis_specific	LOC100576975	NC_037645.1	+	11724395
Testis_specific	LOC100576976	NC_037643.1	-	15940813
Testis_specific	LOC100576985	NC_037648.1	-	15348343
Testis_specific	LOC100576990	NC_037638.1	-	25047644
Testis_specific	LOC100576993	NC_037641.1	-	45957
Testis_specific	LOC100576996	NC_037651.1	-	1766311
Testis_specific	LOC100577000	NC_037642.1	-	5298709
Testis_specific	LOC100577002	NC_037651.1	+	6393349
Testis_specific	LOC100577014	NC_037648.1	+	10450843
Testis_specific	LOC100577015	NC_037642.1	+	7594354
Testis_specific	LOC100577019	NC_037638.1	+	15892478
Testis_specific	LOC100577026	NC_037644.1	-	2095823
Testis_specific	LOC100577027	NC_037647.1	+	4303511
Testis_specific	LOC100577028	NC_037645.1	-	4185012
Testis_specific	LOC100577030	NC_037651.1	-	7503615
Testis_specific	LOC100577042	NC_037642.1	+	10175511
Testis_specific	LOC100577045	NC_037650.1	-	3401616
Testis_specific	LOC100577047	NC_037640.1	+	5688156
Testis_specific	LOC100577047	NC_037640.1	+	5690341
Testis_specific	LOC100577050	NC_037651.1	-	6792766
Testis_specific	LOC100577053	NC_037645.1	-	8210922
Testis_specific	LOC100577054	NC_037641.1	+	10901696
Testis_specific	LOC100577060	NC_037648.1	-	571881
Testis_specific	LOC100577074	NC_037638.1	+	20119380
Testis_specific	LOC100577081	NC_037652.1	-	6958616
Testis_specific	LOC100577082	NC_037638.1	+	8176422
Testis_specific	LOC100577094	NC_037642.1	-	257670
Testis_specific	LOC100577098	NC_037644.1	-	1992773
Testis_specific	LOC100577102	NC_037647.1	-	10000244
Testis_specific	LOC100577122	NC_037652.1	-	4361896
Testis_specific	LOC100577125	NC_037639.1	-	7458512
Testis_specific	LOC100577127	NC_037647.1	-	11313439
Testis_specific	LOC100577132	NC_037644.1	-	1986461
Testis_specific	LOC100577136	NC_037651.1	+	6474206
Testis_specific	LOC100577138	NC_037647.1	-	10563849
Testis_specific	LOC100577138	NC_037647.1	-	10593931
Testis_specific	LOC100577138	NC_037647.1	-	10611124
Testis_specific	LOC100577140	NC_037638.1	+	11352514
Testis_specific	LOC100577142	NC_037638.1	+	24702831
Testis_specific	LOC100577145	NC_037651.1	+	1511804
Testis_specific	LOC100577149	NC_037647.1	-	3210086
Testis_specific	LOC100577150	NC_037645.1	-	4515328
Testis_specific	LOC100577151	NC_037646.1	+	8292514
Testis_specific	LOC100577156	NC_037644.1	-	10509504
Testis_specific	LOC100577159	NC_037644.1	-	12977864
Testis_specific	LOC100577164	NC_037642.1	-	8112081
Testis_specific	LOC100577168	NC_037643.1	-	15390411
Testis_specific	LOC100577174	NC_037640.1	-	4731377
Testis_specific	LOC100577174	NC_037640.1	-	4771604
Testis_specific	LOC100577192	NC_037647.1	+	8105695
Testis_specific	LOC100577194	NC_037638.1	-	7064211
Testis_specific	LOC100577196	NC_037646.1	-	11768465
Testis_specific	LOC100577198	NC_037647.1	+	460638
Testis_specific	LOC100577209	NC_037652.1	-	7875947
Testis_specific	LOC100577213	NC_037643.1	+	14204606
Testis_specific	LOC100577214	NC_037643.1	-	15402286
Testis_specific	LOC100577216	NC_037640.1	-	30320
Testis_specific	LOC100577216	NC_037640.1	-	4910
Testis_specific	LOC100577220	NC_037644.1	+	1401506
Testis_specific	LOC100577221	NC_037644.1	-	1979964
Testis_specific	LOC100577224	NC_037640.1	-	9376299
Testis_specific	LOC100577228	NC_037640.1	+	2176755
Testis_specific	LOC100577242	NC_037640.1	-	4999572
Testis_specific	LOC100577242	NC_037640.1	-	5009016
Testis_specific	LOC100577242	NC_037640.1	-	5031031
Testis_specific	LOC100577250	NC_037648.1	+	545658
Testis_specific	LOC100577252	NC_037646.1	+	7462253
Testis_specific	LOC100577253	NC_037640.1	-	9459962
Testis_specific	LOC100577257	NC_037642.1	-	13246464
Testis_specific	LOC100577260	NC_037638.1	-	17964623
Testis_specific	LOC100577263	NC_037651.1	-	8269243
Testis_specific	LOC100577266	NC_037646.1	+	7077210
Testis_specific	LOC100577268	NC_037639.1	+	7814688
Testis_specific	LOC100577268	NC_037639.1	+	7823265
Testis_specific	LOC100577269	NC_037645.1	-	6256096
Testis_specific	LOC100577272	NC_037641.1	+	13156686
Testis_specific	LOC100577279	NC_037651.1	+	6663650
Testis_specific	LOC100577280	NC_037645.1	+	8249538
Testis_specific	LOC100577283	NC_037645.1	+	10537928
Testis_specific	LOC100577283	NC_037645.1	+	10606048
Testis_specific	LOC100577283	NC_037645.1	+	10708956
Testis_specific	LOC100577285	NC_037647.1	-	11858102
Testis_specific	LOC100577293	NC_037640.1	-	9848049
Testis_specific	LOC100577295	NC_037642.1	-	9969770
Testis_specific	LOC100577296	NC_037638.1	+	11348648
Testis_specific	LOC100577300	NC_037640.1	+	2604168
Testis_specific	LOC100577302	NC_037645.1	-	2140385
Testis_specific	LOC100577303	NC_037640.1	+	3840509
Testis_specific	LOC100577306	NC_037645.1	+	7846762
Testis_specific	LOC100577307	NC_037644.1	+	10585672
Testis_specific	LOC100577317	NC_037653.1	+	4684346
Testis_specific	LOC100577324	NC_037640.1	+	13433142
Testis_specific	LOC100577325	NC_037638.1	+	1810476
Testis_specific	LOC100577336	NC_037638.1	+	11320417
Testis_specific	LOC100577341	NC_037644.1	-	3513823
Testis_specific	LOC100577343	NC_037647.1	+	8088686
Testis_specific	LOC100577344	NC_037648.1	+	14849350
Testis_specific	LOC100577346	NC_037643.1	-	16369656
Testis_specific	LOC100577347	NC_037653.1	+	1071658
Testis_specific	LOC100577351	NC_037645.1	+	8574976
Testis_specific	LOC100577364	NC_037648.1	-	15998597
Testis_specific	LOC100577365	NC_037638.1	+	17705388
Testis_specific	LOC100577367	NC_037650.1	-	2440438
Testis_specific	LOC100577369	NC_037638.1	+	4556032
Testis_specific	LOC100577373	NC_037643.1	-	16374401
Testis_specific	LOC100577378	NC_037648.1	+	593553
Testis_specific	LOC100577381	NC_037649.1	-	7105715
Testis_specific	LOC100577386	NC_037643.1	-	9083190
Testis_specific	LOC100577394	NC_037652.1	+	7243208
Testis_specific	LOC100577397	NC_037641.1	-	12978317
Testis_specific	LOC100577401	NC_037647.1	-	6398585
Testis_specific	LOC100577406	NC_037648.1	+	611560
Testis_specific	LOC100577408	NC_037645.1	+	5099955
Testis_specific	LOC100577409	NC_037646.1	+	8439878
Testis_specific	LOC100577418	NC_037652.1	-	1911969
Testis_specific	LOC100577418	NC_037652.1	-	1913245
Testis_specific	LOC100577430	NC_037651.1	+	3035230
Testis_specific	LOC100577437	NC_037639.1	+	437213
Testis_specific	LOC100577449	NC_037648.1	-	16052263
Testis_specific	LOC100577450	NC_037638.1	+	24176071
Testis_specific	LOC100577454	NC_037638.1	-	4571187
Testis_specific	LOC100577456	NC_037648.1	-	11403341
Testis_specific	LOC100577466	NC_037647.1	-	6312043
Testis_specific	LOC100577487	NC_037649.1	-	1167086
Testis_specific	LOC100577491	NC_037643.1	+	13358278
Testis_specific	LOC100577491	NC_037643.1	+	13358742
Testis_specific	LOC100577492	NC_037641.1	+	7590078
Testis_specific	LOC100577493	NC_037647.1	-	8362097
Testis_specific	LOC100577497	NC_037641.1	+	12847905
Testis_specific	LOC100577498	NC_037644.1	-	13521257
Testis_specific	LOC100577501	NC_037638.1	+	22794628
Testis_specific	LOC100577504	NC_037648.1	-	189381
Testis_specific	LOC100577504	NC_037648.1	-	192677
Testis_specific	LOC100577504	NC_037648.1	-	200412
Testis_specific	LOC100577506	NC_037651.1	+	5219302
Testis_specific	LOC100577510	NC_037644.1	+	9071959
Testis_specific	LOC100577515	NC_037650.1	-	2499064
Testis_specific	LOC100577519	NC_037645.1	+	11888177
Testis_specific	LOC100577522	NC_037638.1	-	18030592
Testis_specific	LOC100577525	NC_037640.1	-	4590195
Testis_specific	LOC100577527	NC_037641.1	-	7610005
Testis_specific	LOC100577530	NC_037639.1	-	11802955
Testis_specific	LOC100577530	NC_037639.1	-	11807338
Testis_specific	LOC100577530	NC_037639.1	-	11812532
Testis_specific	LOC100577533	NC_037638.1	-	22779095
Testis_specific	LOC100577542	NC_037651.1	+	3798358
Testis_specific	LOC100577544	NC_037652.1	-	4557087
Testis_specific	LOC100577546	NC_037645.1	+	7301172
Testis_specific	LOC100577551	NC_037652.1	+	8044914
Testis_specific	LOC100577552	NC_037643.1	-	6466674
Testis_specific	LOC100577552	NC_037643.1	-	6479458
Testis_specific	LOC100577553	NC_037641.1	+	10515831
Testis_specific	LOC100577569	NC_037650.1	-	3464709
Testis_specific	LOC100577574	NC_037640.1	-	9936937
Testis_specific	LOC100577575	NC_037645.1	+	9834071
Testis_specific	LOC100577576	NC_037640.1	-	12219767
Testis_specific	LOC100577578	NC_037648.1	-	6462164
Testis_specific	LOC100577580	NC_037641.1	-	767842
Testis_specific	LOC100577582	NC_037645.1	-	2709782
Testis_specific	LOC100577587	NC_037645.1	+	6565601
Testis_specific	LOC100577603	NC_037647.1	-	9767073
Testis_specific	LOC100577606	NC_037639.1	+	13241624
Testis_specific	LOC100577610	NC_037653.1	-	1486213
Testis_specific	LOC100577614	NC_037641.1	+	5024686
Testis_specific	LOC100577620	NC_037640.1	+	12213301
Testis_specific	LOC100577632	NC_037651.1	-	9561472
Testis_specific	LOC100577636	NC_037643.1	-	14801047
Testis_specific	LOC100577638	NC_037640.1	-	3170385
Testis_specific	LOC100577638	NC_037640.1	-	3177183
Testis_specific	LOC100577641	NC_037651.1	-	4632992
Testis_specific	LOC100577644	NC_037648.1	+	12184319
Testis_specific	LOC100577648	NC_037638.1	+	22609244
Testis_specific	LOC100577651	NC_037648.1	+	384542
Testis_specific	LOC100577661	NC_037639.1	+	14643448
Testis_specific	LOC100577669	NC_037643.1	-	9694382
Testis_specific	LOC100577670	NC_037639.1	+	10862766
Testis_specific	LOC100577672	NC_037647.1	-	9814200
Testis_specific	LOC100577675	NC_037640.1	+	13077683
Testis_specific	LOC100577676	NC_037645.1	-	11984295
Testis_specific	LOC100577679	NC_037652.1	+	1577320
Testis_specific	LOC100577683	NC_037642.1	-	4231619
Testis_specific	LOC100577687	NC_037648.1	+	14173914
Testis_specific	LOC100577689	NC_037638.1	-	22588373
Testis_specific	LOC100577690	NC_037647.1	+	399140
Testis_specific	LOC100577699	NC_037648.1	+	10530823
Testis_specific	LOC100577702	NC_037642.1	-	11233349
Testis_specific	LOC100577707	NC_037644.1	-	1331382
Testis_specific	LOC100577711	NC_037645.1	+	6535836
Testis_specific	LOC100577712	NC_037643.1	-	6626168
Testis_specific	LOC100577717	NC_037642.1	+	9883860
Testis_specific	LOC100577719	NC_037639.1	+	12595664
Testis_specific	LOC100577722	NC_037645.1	+	2624726
Testis_specific	LOC100577727	NC_037645.1	-	8249194
Testis_specific	LOC100577731	NC_037643.1	-	14737114
Testis_specific	LOC100577735	NC_037648.1	-	15914505
Testis_specific	LOC100577742	NC_037639.1	-	15564693
Testis_specific	LOC100577746	NC_037645.1	+	6529011
Testis_specific	LOC100577753	NC_037638.1	+	14063778
Testis_specific	LOC100577763	NC_037644.1	+	13405513
Testis_specific	LOC100577764	NC_037643.1	+	12199815
Testis_specific	LOC100577764	NC_037643.1	+	12199835
Testis_specific	LOC100577766	NC_037648.1	-	6493895
Testis_specific	LOC100577769	NC_037653.1	-	2449096
Testis_specific	LOC100577781	NC_037644.1	-	2372138
Testis_specific	LOC100577784	NC_037651.1	-	8233423
Testis_specific	LOC100577795	NC_037640.1	-	1012069
Testis_specific	LOC100577803	NC_037642.1	-	9375042
Testis_specific	LOC100577809	NC_037648.1	+	1261066
Testis_specific	LOC100577819	NC_037643.1	-	5588389
Testis_specific	LOC100577823	NC_037653.1	+	7144265
Testis_specific	LOC100577827	NC_037639.1	-	10808694
Testis_specific	LOC100577833	NC_037638.1	+	15181143
Testis_specific	LOC100577836	NC_037652.1	-	1843614
Testis_specific	LOC100577839	NC_037647.1	-	5919559
Testis_specific	LOC100577841	NC_037652.1	-	8078016
Testis_specific	LOC100577841	NC_037652.1	-	8079714
Testis_specific	LOC100577844	NC_037647.1	-	8162895
Testis_specific	LOC100577846	NC_037643.1	-	12224983
Testis_specific	LOC100577848	NC_037638.1	+	1071916
Testis_specific	LOC100577856	NC_037647.1	-	10714533
Testis_specific	LOC100577870	NC_037647.1	+	11976286
Testis_specific	LOC100577872	NC_037638.1	+	14094031
Testis_specific	LOC100577876	NC_037641.1	+	6564236
Testis_specific	LOC100577879	NC_037648.1	+	10766566
Testis_specific	LOC100577879	NC_037648.1	+	10819259
Testis_specific	LOC100577883	NC_037644.1	+	4850164
Testis_specific	LOC100577885	NC_037640.1	-	6456703
Testis_specific	LOC100577886	NC_037653.1	+	5234575
Testis_specific	LOC100577894	NC_037643.1	-	5253104
Testis_specific	LOC100577903	NC_037639.1	+	14421700
Testis_specific	LOC100577909	NC_037652.1	-	2811453
Testis_specific	LOC100577912	NC_037652.1	+	8175553
Testis_specific	LOC100577920	NC_037638.1	+	26986413
Testis_specific	LOC100577923	NC_037643.1	+	3698500
Testis_specific	LOC100577927	NC_037639.1	-	15831382
Testis_specific	LOC100577931	NC_037645.1	-	539319
Testis_specific	LOC100577931	NC_037645.1	-	539323
Testis_specific	LOC100577932	NC_037640.1	-	2149544
Testis_specific	LOC100577941	NC_037642.1	-	9846516
Testis_specific	LOC100577943	NC_037653.1	-	872922
Testis_specific	LOC100577955	NC_037642.1	-	9319386
Testis_specific	LOC100577958	NC_037643.1	-	15347531
Testis_specific	LOC100577959	NC_037638.1	-	26867849
Testis_specific	LOC100577963	NC_037643.1	-	3698075
Testis_specific	LOC100577966	NC_037653.1	-	5215625
Testis_specific	LOC100577967	NC_037642.1	-	7483934
Testis_specific	LOC100577967	NC_037642.1	-	7485364
Testis_specific	LOC100577971	NC_037640.1	+	2022312
Testis_specific	LOC100577971	NC_037640.1	+	2022980
Testis_specific	LOC100577972	NC_037644.1	+	1449494
Testis_specific	LOC100577977	NC_037638.1	+	5427561
Testis_specific	LOC100577978	NC_037645.1	-	8342139
Testis_specific	LOC100577980	NC_037647.1	-	10798217
Testis_specific	LOC100577982	NC_037645.1	-	1999397
Testis_specific	LOC100577988	NC_037646.1	-	5820463
Testis_specific	LOC100577995	NC_037639.1	-	572535
Testis_specific	LOC100577995	NC_037639.1	-	586488
Testis_specific	LOC100577998	NC_037646.1	+	5093446
Testis_specific	LOC100577999	NC_037646.1	+	6454399
Testis_specific	LOC100578001	NC_037653.1	+	6962099
Testis_specific	LOC100578005	NC_037638.1	+	25253520
Testis_specific	LOC100578006	NC_037641.1	-	3672988
Testis_specific	LOC100578011	NC_037647.1	-	7718979
Testis_specific	LOC100578014	NC_037649.1	+	10706531
Testis_specific	LOC100578016	NC_037638.1	+	11241072
Testis_specific	LOC100578020	NC_037644.1	-	4722653
Testis_specific	LOC100578030	NC_037648.1	+	6471408
Testis_specific	LOC100578031	NC_037638.1	-	1011674
Testis_specific	LOC100578031	NC_037638.1	-	1018979
Testis_specific	LOC100578035	NC_037653.1	-	4902651
Testis_specific	LOC100578046	NC_037642.1	+	7426441
Testis_specific	LOC100578046	NC_037642.1	+	7426809
Testis_specific	LOC100578051	NC_037645.1	+	3269937
Testis_specific	LOC100578053	NC_037644.1	-	3338885
Testis_specific	LOC100578059	NC_037643.1	+	16534232
Testis_specific	LOC100578068	NC_037647.1	-	3045829
Testis_specific	LOC100578071	NC_037653.1	-	4887340
Testis_specific	LOC100578084	NC_037639.1	-	9597767
Testis_specific	LOC100578085	NC_037642.1	+	9803515
Testis_specific	LOC100578089	NC_037648.1	-	1138975
Testis_specific	LOC100578090	NC_037650.1	+	6413333
Testis_specific	LOC100578102	NC_037649.1	+	3529891
Testis_specific	LOC100578105	NC_037643.1	-	13017202
Testis_specific	LOC100578106	NC_037642.1	-	8475283
Testis_specific	LOC100578106	NC_037642.1	-	8476110
Testis_specific	LOC100578107	NC_037645.1	+	9107872
Testis_specific	LOC100578109	NC_037640.1	+	12265576
Testis_specific	LOC100578112	NC_037648.1	+	6963766
Testis_specific	LOC100578119	NC_037639.1	-	9533608
Testis_specific	LOC100578121	NC_037649.1	-	11483168
Testis_specific	LOC100578121	NC_037649.1	-	11484958
Testis_specific	LOC100578126	NC_037644.1	-	4798572
Testis_specific	LOC100578129	NC_037653.1	+	2713217
Testis_specific	LOC100578132	NC_037647.1	+	4673827
Testis_specific	LOC100578134	NC_037641.1	-	1767671
Testis_specific	LOC100578144	NC_037639.1	-	11781139
Testis_specific	LOC100578146	NC_037638.1	+	25273680
Testis_specific	LOC100578156	NC_037642.1	+	9817071
Testis_specific	LOC100578159	NC_037648.1	+	15502136
Testis_specific	LOC100578161	NC_037643.1	-	16494134
Testis_specific	LOC100578161	NC_037643.1	-	16497745
Testis_specific	LOC100578162	NC_037648.1	+	1188816
Testis_specific	LOC100578162	NC_037648.1	+	1189445
Testis_specific	LOC100578187	NC_037638.1	-	1973968
Testis_specific	LOC100578191	NC_037642.1	-	7414086
Testis_specific	LOC100578193	NC_037642.1	+	9805624
Testis_specific	LOC100578200	NC_037645.1	+	8434596
Testis_specific	LOC100578201	NC_037641.1	-	8896431
Testis_specific	LOC100578207	NC_037644.1	+	2981779
Testis_specific	LOC100578209	NC_037649.1	-	8606288
Testis_specific	LOC100578209	NC_037649.1	-	8607521
Testis_specific	LOC100578218	NC_037652.1	-	7453162
Testis_specific	LOC100578223	NC_037643.1	+	4802459
Testis_specific	LOC100578226	NC_037640.1	+	2857124
Testis_specific	LOC100578232	NC_037644.1	-	12120735
Testis_specific	LOC100578233	NC_037640.1	+	12167608
Testis_specific	LOC100578235	NC_037644.1	-	2607562
Testis_specific	LOC100578236	NC_037644.1	+	3090092
Testis_specific	LOC100578237	NC_037653.1	+	4522572
Testis_specific	LOC100578243	NC_037638.1	-	18548710
Testis_specific	LOC100578245	NC_037638.1	-	2003979
Testis_specific	LOC100578246	NC_037648.1	+	2814626
Testis_specific	LOC100578246	NC_037648.1	+	2822002
Testis_specific	LOC100578249	NC_037652.1	-	6986462
Testis_specific	LOC100578253	NC_037645.1	+	8975196
Testis_specific	LOC100578253	NC_037645.1	+	8976042
Testis_specific	LOC100578255	NC_037638.1	+	15124383
Testis_specific	LOC100578259	NC_037645.1	+	514618
Testis_specific	LOC100578260	NC_037652.1	-	1755771
Testis_specific	LOC100578262	NC_037652.1	-	2787227
Testis_specific	LOC100578263	NC_037650.1	-	6368428
Testis_specific	LOC100578266	NC_037643.1	-	8634937
Testis_specific	LOC100578269	NC_037644.1	-	13800553
Testis_specific	LOC100578271	NC_037638.1	+	20648763
Testis_specific	LOC100578281	NC_037638.1	-	18436349
Testis_specific	LOC100578286	NC_037652.1	+	7470653
Testis_specific	LOC100578298	NC_037642.1	+	11428890
Testis_specific	LOC100578300	NC_037638.1	+	10983387
Testis_specific	LOC100578307	NC_037651.1	-	2170795
Testis_specific	LOC100578309	NC_037638.1	-	2467881
Testis_specific	LOC100578311	NC_037643.1	+	13115112
Testis_specific	LOC100578321	NC_037650.1	-	2870117
Testis_specific	LOC100578329	NC_037649.1	-	9951425
Testis_specific	LOC100578330	NC_037641.1	+	12433666
Testis_specific	LOC100578332	NC_037648.1	+	5144148
Testis_specific	LOC100578341	NC_037647.1	-	6456465
Testis_specific	LOC100578343	NC_037648.1	+	9851015
Testis_specific	LOC100578349	NC_037640.1	-	1385728
Testis_specific	LOC100578356	NC_037639.1	-	10533782
Testis_specific	LOC100578363	NC_037645.1	+	1963970
Testis_specific	LOC100578367	NC_037649.1	+	9623901
Testis_specific	LOC100578370	NC_037638.1	+	14838260
Testis_specific	LOC100578388	NC_037648.1	-	16009310
Testis_specific	LOC100578389	NC_037638.1	+	13211667
Testis_specific	LOC100578389	NC_037638.1	+	13215316
Testis_specific	LOC100578389	NC_037638.1	+	13220903
Testis_specific	LOC100578394	NC_037643.1	-	1898560
Testis_specific	LOC100578404	NC_037647.1	+	11835364
Testis_specific	LOC100578406	NC_037651.1	+	4996975
Testis_specific	LOC100578417	NC_037643.1	-	12110443
Testis_specific	LOC100578418	NC_037640.1	+	2790958
Testis_specific	LOC100578420	NC_037639.1	+	5329244
Testis_specific	LOC100578423	NC_037650.1	-	9300790
Testis_specific	LOC100578423	NC_037650.1	-	9475976
Testis_specific	LOC100578424	NC_037638.1	-	10486934
Testis_specific	LOC100578428	NC_037646.1	-	2560689
Testis_specific	LOC100578433	NC_037643.1	-	13209005
Testis_specific	LOC100578434	NC_037643.1	+	6626857
Testis_specific	LOC100578438	NC_037648.1	+	13381489
Testis_specific	LOC100578439	NC_037648.1	-	13477489
Testis_specific	LOC100578443	NC_037651.1	-	4990375
Testis_specific	LOC100578450	NC_037645.1	-	11791951
Testis_specific	LOC100578464	NC_037640.1	-	11789003
Testis_specific	LOC100578467	NC_037638.1	-	20509623
Testis_specific	LOC100578472	NC_037638.1	-	2488166
Testis_specific	LOC100578473	NC_037649.1	-	7354237
Testis_specific	LOC100578479	NC_037638.1	-	11737433
Testis_specific	LOC100578482	NC_037641.1	-	12371416
Testis_specific	LOC100578483	NC_037644.1	+	12059734
Testis_specific	LOC100578484	NC_037639.1	-	14232158
Testis_specific	LOC100578498	NC_037639.1	-	4545094
Testis_specific	LOC100578502	NC_037649.1	+	7703527
Testis_specific	LOC100578503	NC_037644.1	+	10993586
Testis_specific	LOC100578515	NC_037651.1	+	9121590
Testis_specific	LOC100578519	NC_037639.1	+	55944
Testis_specific	LOC100578522	NC_037653.1	-	779026
Testis_specific	LOC100578529	NC_037646.1	+	12316809
Testis_specific	LOC100578537	NC_037639.1	+	4509365
Testis_specific	LOC100578543	NC_037638.1	-	25530491
Testis_specific	LOC100578546	NC_037643.1	-	8507989
Testis_specific	LOC100578551	NC_037638.1	+	22776921
Testis_specific	LOC100578555	NC_037647.1	+	838218
Testis_specific	LOC100578556	NC_037652.1	+	1809510
Testis_specific	LOC100578559	NC_037645.1	+	3861590
Testis_specific	LOC100578560	NC_037652.1	-	2813484
Testis_specific	LOC100578563	NC_037651.1	+	7665181
Testis_specific	LOC100578576	NC_037642.1	-	12833502
Testis_specific	LOC100578579	NC_037641.1	+	7721258
Testis_specific	LOC100578579	NC_037641.1	+	7781942
Testis_specific	LOC100578580	NC_037652.1	-	7555983
Testis_specific	LOC100578585	NC_037643.1	-	15802963
Testis_specific	LOC100578589	NC_037645.1	+	3244789
Testis_specific	LOC100578596	NC_037648.1	+	15024074
Testis_specific	LOC100578600	NC_037638.1	-	409180
Testis_specific	LOC100578602	NC_037643.1	+	13237168
Testis_specific	LOC100578606	NC_037638.1	+	25829511
Testis_specific	LOC100578608	NC_037646.1	+	6442058
Testis_specific	LOC100578614	NC_037639.1	+	15274781
Testis_specific	LOC100578621	NC_037638.1	-	265584
Testis_specific	LOC100578621	NC_037638.1	-	270178
Testis_specific	LOC100578621	NC_037638.1	-	325812
Testis_specific	LOC100578624	NC_037639.1	+	3919756
Testis_specific	LOC100578624	NC_037639.1	+	3920550
Testis_specific	LOC100578628	NC_037649.1	+	7838020
Testis_specific	LOC100578629	NC_037644.1	+	11030455
Testis_specific	LOC100578631	NC_037638.1	-	11119147
Testis_specific	LOC100578654	NC_037639.1	-	14182072
Testis_specific	LOC100578660	NC_037649.1	+	3058903
Testis_specific	LOC100578662	NC_037653.1	-	1467773
Testis_specific	LOC100578669	NC_037648.1	-	1077138
Testis_specific	LOC100578678	NC_037642.1	-	12922562
Testis_specific	LOC100578694	NC_037639.1	+	87862
Testis_specific	LOC100578696	NC_037638.1	+	2116694
Testis_specific	LOC100578697	NC_037648.1	-	2503315
Testis_specific	LOC100578698	NC_037645.1	-	3326782
Testis_specific	LOC100578703	NC_037651.1	+	9106689
Testis_specific	LOC100578706	NC_037640.1	-	12611264
Testis_specific	LOC100578706	NC_037640.1	-	12611737
Testis_specific	LOC100578708	NC_037638.1	-	12305297
Testis_specific	LOC100578713	NC_037646.1	-	5815627
Testis_specific	LOC100578715	NC_037639.1	-	9447748
Testis_specific	LOC100578715	NC_037639.1	-	9447955
Testis_specific	LOC100578719	NC_037647.1	+	11677272
Testis_specific	LOC100578721	NC_037638.1	+	14348554
Testis_specific	LOC100578721	NC_037638.1	+	14349000
Testis_specific	LOC100578723	NC_037648.1	-	7021337
Testis_specific	LOC100578725	NC_037652.1	-	1855826
Testis_specific	LOC100578726	NC_037646.1	+	5779474
Testis_specific	LOC100578727	NC_037639.1	-	5525621
Testis_specific	LOC100578736	NC_037642.1	+	13641324
Testis_specific	LOC100578743	NC_037651.1	-	9101925
Testis_specific	LOC100578745	NC_037648.1	+	15049319
Testis_specific	LOC100578747	NC_037638.1	-	9490723
Testis_specific	LOC100578752	NC_037638.1	-	3271821
Testis_specific	LOC100578759	NC_037648.1	+	13411942
Testis_specific	LOC100578763	NC_037646.1	-	1701668
Testis_specific	LOC100578773	NC_037641.1	+	4804931
Testis_specific	LOC100578774	NC_037646.1	+	9722558
Testis_specific	LOC100578777	NC_037643.1	+	8301851
Testis_specific	LOC100578782	NC_037638.1	-	14348506
Testis_specific	LOC100578811	NC_037647.1	-	5986406
Testis_specific	LOC100578814	NC_037649.1	-	8050577
Testis_specific	LOC100578816	NC_037644.1	-	11123148
Testis_specific	LOC100578818	NC_037649.1	+	10862695
Testis_specific	LOC100578818	NC_037649.1	+	10902770
Testis_specific	LOC100578820	NC_037638.1	-	11682332
Testis_specific	LOC100578826	NC_037645.1	-	1812002
Testis_specific	LOC100578828	NC_037645.1	+	3381517
Testis_specific	LOC100578833	NC_037639.1	-	11235237
Testis_specific	LOC100578834	NC_037644.1	+	12382129
Testis_specific	LOC100578835	NC_037642.1	-	13224692
Testis_specific	LOC100578839	NC_037639.1	-	4721004
Testis_specific	LOC100578852	NC_037647.1	+	7735420
Testis_specific	LOC100578854	NC_037651.1	+	5426796
Testis_specific	LOC100578865	NC_037642.1	-	10667152
Testis_specific	LOC100578879	NC_037641.1	-	11533716
Testis_specific	LOC100578881	NC_037638.1	+	15189908
Testis_specific	LOC100578883	NC_037638.1	-	24277273
Testis_specific	LOC100578885	NC_037639.1	-	4597552
Testis_specific	LOC100578885	NC_037639.1	-	4619926
Testis_specific	LOC100578885	NC_037639.1	-	4622278
Testis_specific	LOC100578885	NC_037639.1	-	4630959
Testis_specific	LOC100578890	NC_037647.1	+	7719094
Testis_specific	LOC100578893	NC_037642.1	+	13157128
Testis_specific	LOC100578899	NC_037639.1	+	15652682
Testis_specific	LOC100578907	NC_037638.1	-	6600940
Testis_specific	LOC100578909	NC_037645.1	+	8609997
Testis_specific	LOC100578921	NC_037653.1	+	4512995
Testis_specific	LOC100578924	NC_037652.1	-	7621454
Testis_specific	LOC100578925	NC_037640.1	-	8706030
Testis_specific	LOC100578925	NC_037640.1	-	8760439
Testis_specific	LOC100578927	NC_037649.1	-	7799043
Testis_specific	LOC100578927	NC_037649.1	-	7799081
Testis_specific	LOC100578928	NC_037645.1	+	12131411
Testis_specific	LOC100578929	NC_037643.1	+	2426696
Testis_specific	LOC100578931	NC_037651.1	+	7187674
Testis_specific	LOC100578937	NC_037644.1	+	12318216
Testis_specific	LOC100578939	NC_037648.1	-	15756558
Testis_specific	LOC100578943	NC_037648.1	+	4407367
Testis_specific	LOC100578947	NC_037641.1	-	5888280
Testis_specific	LOC100578949	NC_037645.1	-	6564517
Testis_specific	LOC100578953	NC_037638.1	+	24260250
Testis_specific	LOC100578955	NC_037641.1	-	2629170
Testis_specific	LOC100578975	NC_037644.1	-	12311707
Testis_specific	LOC100578984	NC_037642.1	-	6296963
Testis_specific	LOC100578988	NC_037643.1	+	1817970
Testis_specific	LOC100578990	NC_037651.1	-	2283800
Testis_specific	LOC100578992	NC_037650.1	-	5844194
Testis_specific	LOC100578999	NC_037641.1	+	11565768
Testis_specific	LOC100579003	NC_037639.1	-	6283347
Testis_specific	LOC100579007	NC_037642.1	+	10044941
Testis_specific	LOC100579021	NC_037638.1	+	24255636
Testis_specific	LOC100579022	NC_037648.1	+	6945334
Testis_specific	LOC100579034	NC_037642.1	-	13084024
Testis_specific	LOC100579038	NC_037650.1	-	4337051
Testis_specific	LOC100579040	NC_037648.1	+	14471178
Testis_specific	LOC100579052	NC_037638.1	+	11547512
Testis_specific	LOC100579053	NC_037643.1	-	17760631
Testis_specific	LOC100579054	NC_037638.1	-	24254935
Testis_specific	LOC100579057	NC_037641.1	+	2255360
Testis_specific	LOC100579059	NC_037638.1	-	6314917
Testis_specific	LOC100579061	NC_037643.1	-	16784208
Testis_specific	LOC100820634	NC_037648.1	+	15315327
Testis_specific	LOC102653599	NC_037639.1	-	11837522
Testis_specific	LOC102653601	NC_037648.1	-	15516318
Testis_specific	LOC102653619	NC_037638.1	-	1611866
Testis_specific	LOC102653640	NC_037639.1	-	11822974
Testis_specific	LOC102653649	NC_037640.1	+	11730800
Testis_specific	LOC102653655	NC_037651.1	-	4655545
Testis_specific	LOC102653658	NC_037638.1	+	4399572
Testis_specific	LOC102653659	NC_037647.1	-	4539036
Testis_specific	LOC102653666	NC_037638.1	+	8718401
Testis_specific	LOC102653678	NC_037648.1	-	14534181
Testis_specific	LOC102653690	NC_037651.1	+	8095865
Testis_specific	LOC102653702	NC_037648.1	-	8304942
Testis_specific	LOC102653713	NC_037646.1	+	5404000
Testis_specific	LOC102653759	NC_037652.1	+	3276574
Testis_specific	LOC102653761	NC_037653.1	-	4604695
Testis_specific	LOC102653770	NC_037644.1	-	7898208
Testis_specific	LOC102653773	NC_037649.1	+	8561191
Testis_specific	LOC102653780	NC_037653.1	+	4605433
Testis_specific	LOC102653793	NC_037646.1	-	6534131
Testis_specific	LOC102653800	NC_037638.1	-	23462162
Testis_specific	LOC102653815	NC_037642.1	+	327364
Testis_specific	LOC102653822	NC_037638.1	-	5797860
Testis_specific	LOC102653841	NC_037638.1	+	8741136
Testis_specific	LOC102653850	NC_037653.1	-	4510872
Testis_specific	LOC102653856	NC_037648.1	-	14996793
Testis_specific	LOC102653858	NC_037650.1	+	1011693
Testis_specific	LOC102653862	NC_037651.1	+	1779544
Testis_specific	LOC102653863	NC_037643.1	+	5079662
Testis_specific	LOC102653866	NC_037638.1	-	5306605
Testis_specific	LOC102653875	NC_037640.1	-	2862870
Testis_specific	LOC102653894	NC_037652.1	+	6428347
Testis_specific	LOC102653930	NC_037645.1	-	1743196
Testis_specific	LOC102653940	NC_037639.1	-	14210681
Testis_specific	LOC102653945	NC_037648.1	+	893175
Testis_specific	LOC102653949	NC_037650.1	+	6829568
Testis_specific	LOC102653951	NC_037652.1	-	625371
Testis_specific	LOC102653952	NC_037640.1	-	2176283
Testis_specific	LOC102653955	NC_037641.1	+	5932786
Testis_specific	LOC102653960	NC_037644.1	-	12062510
Testis_specific	LOC102653965	NC_037652.1	-	3793715
Testis_specific	LOC102654012	NC_037649.1	+	10080175
Testis_specific	LOC102654020	NC_037645.1	+	2353593
Testis_specific	LOC102654029	NC_037647.1	-	10319963
Testis_specific	LOC102654054	NC_037642.1	-	8429099
Testis_specific	LOC102654083	NC_037648.1	+	8081814
Testis_specific	LOC102654088	NC_037643.1	-	8079310
Testis_specific	LOC102654095	NC_037642.1	-	12546727
Testis_specific	LOC102654121	NC_037644.1	+	5274457
Testis_specific	LOC102654142	NC_037639.1	-	15404362
Testis_specific	LOC102654165	NC_037650.1	+	3574601
Testis_specific	LOC102654192	NC_037650.1	+	2493329
Testis_specific	LOC102654200	NC_037639.1	+	15383285
Testis_specific	LOC102654211	NC_037649.1	-	5155331
Testis_specific	LOC102654214	NC_037640.1	-	12569671
Testis_specific	LOC102654239	NC_037648.1	-	1411007
Testis_specific	LOC102654259	NC_037641.1	-	3320263
Testis_specific	LOC102654282	NC_037648.1	+	513242
Testis_specific	LOC102654282	NC_037648.1	+	514959
Testis_specific	LOC102654285	NC_037647.1	+	2940799
Testis_specific	LOC102654345	NC_037641.1	-	5912908
Testis_specific	LOC102654353	NC_037638.1	+	22962464
Testis_specific	LOC102654358	NC_037638.1	+	4930599
Testis_specific	LOC102654365	NC_037638.1	+	9116109
Testis_specific	LOC102654379	NC_037642.1	+	13879721
Testis_specific	LOC102654385	NC_037645.1	-	8552729
Testis_specific	LOC102654388	NC_037647.1	-	10733154
Testis_specific	LOC102654398	NC_037638.1	-	4537020
Testis_specific	LOC102654409	NC_037649.1	-	2135107
Testis_specific	LOC102654426	NC_037639.1	+	6367736
Testis_specific	LOC102654439	NC_037646.1	+	5219109
Testis_specific	LOC102654477	NC_037652.1	-	5127237
Testis_specific	LOC102654478	NC_037638.1	+	4910092
Testis_specific	LOC102654510	NC_037638.1	-	10742609
Testis_specific	LOC102654521	NC_037645.1	-	8513477
Testis_specific	LOC102654521	NC_037645.1	-	8522024
Testis_specific	LOC102654533	NC_037641.1	-	3129050
Testis_specific	LOC102654555	NC_037638.1	+	10736537
Testis_specific	LOC102654567	NC_037642.1	-	11407981
Testis_specific	LOC102654587	NC_037643.1	+	16241477
Testis_specific	LOC102654608	NC_037650.1	-	6606401
Testis_specific	LOC102654622	NC_037640.1	-	7099675
Testis_specific	LOC102654625	NC_037645.1	-	8497833
Testis_specific	LOC102654626	NC_037643.1	+	9128616
Testis_specific	LOC102654638	NC_037641.1	-	2856886
Testis_specific	LOC102654639	NC_037644.1	+	2120186
Testis_specific	LOC102654640	NC_037653.1	+	7166772
Testis_specific	LOC102654652	NC_037652.1	-	6526070
Testis_specific	LOC102654653	NC_037639.1	+	10204206
Testis_specific	LOC102654682	NC_037640.1	+	655741
Testis_specific	LOC102654691	NC_037646.1	-	5810670
Testis_specific	LOC102654700	NC_037648.1	-	6610040
Testis_specific	LOC102654708	NC_037652.1	+	1751248
Testis_specific	LOC102654724	NC_037651.1	-	6469479
Testis_specific	LOC102654730	NC_037650.1	+	2609567
Testis_specific	LOC102654737	NC_037652.1	+	8209966
Testis_specific	LOC102654757	NC_037652.1	+	1046344
Testis_specific	LOC102654768	NC_037652.1	+	2477791
Testis_specific	LOC102654777	NC_037644.1	-	10711320
Testis_specific	LOC102654791	NC_037646.1	+	7519979
Testis_specific	LOC102654806	NC_037649.1	-	5269955
Testis_specific	LOC102654806	NC_037649.1	-	5273674
Testis_specific	LOC102654815	NC_037640.1	-	3981238
Testis_specific	LOC102654823	NC_037640.1	-	3279947
Testis_specific	LOC102654831	NC_037646.1	-	12249008
Testis_specific	LOC102654832	NC_037645.1	-	9457899
Testis_specific	LOC102654866	NC_037648.1	+	14573228
Testis_specific	LOC102654871	NC_037648.1	-	6588940
Testis_specific	LOC102654884	NW_020555846.1	+	19161
Testis_specific	LOC102654890	NC_037651.1	+	6784174
Testis_specific	LOC102654893	NC_037647.1	+	11084607
Testis_specific	LOC102654896	NC_037645.1	-	3601361
Testis_specific	LOC102654898	NC_037642.1	+	5932817
Testis_specific	LOC102654919	NC_037640.1	-	3205289
Testis_specific	LOC102654920	NC_037650.1	-	5534628
Testis_specific	LOC102654925	NC_037652.1	+	7439434
Testis_specific	LOC102654936	NC_037649.1	+	8076359
Testis_specific	LOC102654940	NC_037647.1	-	4013697
Testis_specific	LOC102654944	NC_037645.1	-	7136412
Testis_specific	LOC102654952	NC_037646.1	+	1248745
Testis_specific	LOC102654955	NC_037639.1	-	3919744
Testis_specific	LOC102654964	NC_037650.1	+	3435205
Testis_specific	LOC102654968	NC_037649.1	+	8061138
Testis_specific	LOC102654975	NC_037641.1	+	8378647
Testis_specific	LOC102654992	NC_037649.1	-	11061524
Testis_specific	LOC102654994	NC_037642.1	-	13874748
Testis_specific	LOC102654998	NC_037638.1	-	1774384
Testis_specific	LOC102655008	NC_037639.1	+	2526668
Testis_specific	LOC102655011	NC_037640.1	-	3839645
Testis_specific	LOC102655020	NC_037651.1	-	259415
Testis_specific	LOC102655030	NC_037648.1	+	7078996
Testis_specific	LOC102655043	NC_037643.1	+	6220801
Testis_specific	LOC102655046	NC_037648.1	-	12896032
Testis_specific	LOC102655054	NC_037650.1	+	5285098
Testis_specific	LOC102655088	NC_037639.1	+	14707069
Testis_specific	LOC102655120	NC_037646.1	-	623654
Testis_specific	LOC102655120	NC_037646.1	-	638346
Testis_specific	LOC102655120	NC_037646.1	-	791392
Testis_specific	LOC102655127	NC_037647.1	+	7561944
Testis_specific	LOC102655173	NC_037640.1	+	3295114
Testis_specific	LOC102655195	NC_037652.1	-	3614623
Testis_specific	LOC102655217	NC_037642.1	-	13517340
Testis_specific	LOC102655244	NC_037646.1	-	7509589
Testis_specific	LOC102655259	NC_037640.1	-	11998215
Testis_specific	LOC102655263	NC_037648.1	-	15484188
Testis_specific	LOC102655272	NC_037648.1	-	7117069
Testis_specific	LOC102655278	NC_037642.1	+	5166745
Testis_specific	LOC102655282	NC_037640.1	+	10274993
Testis_specific	LOC102655329	NC_037647.1	-	10025209
Testis_specific	LOC102655329	NC_037647.1	-	10028975
Testis_specific	LOC102655329	NC_037647.1	-	10036036
Testis_specific	LOC102655330	NC_037639.1	+	11358597
Testis_specific	LOC102655332	NC_037644.1	+	2305350
Testis_specific	LOC102655339	NC_037647.1	+	10951352
Testis_specific	LOC102655357	NC_037646.1	-	39651
Testis_specific	LOC102655361	NC_037650.1	+	4933487
Testis_specific	LOC102655363	NC_037653.1	+	5265085
Testis_specific	LOC102655371	NC_037648.1	-	14814309
Testis_specific	LOC102655388	NC_037639.1	+	4517132
Testis_specific	LOC102655407	NC_037648.1	+	10618367
Testis_specific	LOC102655420	NC_037647.1	-	10966287
Testis_specific	LOC102655427	NC_037650.1	+	4943220
Testis_specific	LOC102655440	NC_037648.1	+	6404768
Testis_specific	LOC102655446	NC_037643.1	+	5333314
Testis_specific	LOC102655465	NC_037647.1	+	10973117
Testis_specific	LOC102655469	NC_037638.1	-	12384928
Testis_specific	LOC102655477	NC_037652.1	+	8692002
Testis_specific	LOC102655481	NC_037647.1	+	10512153
Testis_specific	LOC102655503	NC_037641.1	+	12740468
Testis_specific	LOC102655512	NC_037646.1	+	10094821
Testis_specific	LOC102655519	NC_037650.1	+	5066358
Testis_specific	LOC102655523	NC_037648.1	-	10577909
Testis_specific	LOC102655567	NC_037638.1	-	11905385
Testis_specific	LOC102655582	NC_037653.1	-	4713432
Testis_specific	LOC102655600	NC_037642.1	-	2236646
Testis_specific	LOC102655603	NC_037645.1	+	3779996
Testis_specific	LOC102655618	NC_037638.1	-	2208042
Testis_specific	LOC102655622	NC_037641.1	+	11979944
Testis_specific	LOC102655635	NC_037643.1	+	15839421
Testis_specific	LOC102655639	NC_037646.1	-	5607942
Testis_specific	LOC102655655	NC_037643.1	-	5266767
Testis_specific	LOC102655663	NC_037638.1	+	19599412
Testis_specific	LOC102655685	NC_037644.1	-	8991315
Testis_specific	LOC102655688	NC_037648.1	-	14422852
Testis_specific	LOC102655689	NC_037645.1	+	9463464
Testis_specific	LOC102655699	NC_037645.1	-	7637237
Testis_specific	LOC102655707	NC_037653.1	-	3873858
Testis_specific	LOC102655712	NC_037647.1	-	8122748
Testis_specific	LOC102655718	NC_037649.1	-	1156254
Testis_specific	LOC102655734	NC_037653.1	-	3896391
Testis_specific	LOC102655762	NC_037652.1	+	5321169
Testis_specific	LOC102655778	NC_037638.1	-	2508100
Testis_specific	LOC102655781	NC_037653.1	-	4742416
Testis_specific	LOC102655785	NC_037648.1	-	14077211
Testis_specific	LOC102655787	NC_037653.1	+	1440202
Testis_specific	LOC102655788	NC_037642.1	+	2358725
Testis_specific	LOC102655794	NC_037645.1	-	3234650
Testis_specific	LOC102655821	NC_037641.1	+	3575940
Testis_specific	LOC102655859	NC_037644.1	+	653
Testis_specific	LOC102655868	NC_037644.1	-	12200642
Testis_specific	LOC102655870	NC_037643.1	+	14729168
Testis_specific	LOC102655877	NC_037645.1	-	2611961
Testis_specific	LOC102655896	NC_037638.1	-	15616573
Testis_specific	LOC102655896	NC_037638.1	-	15617652
Testis_specific	LOC102655900	NC_037646.1	-	8365464
Testis_specific	LOC102655904	NC_037642.1	+	7006134
Testis_specific	LOC102655904	NC_037642.1	+	7016230
Testis_specific	LOC102655904	NC_037642.1	+	7018793
Testis_specific	LOC102655904	NC_037642.1	+	7033025
Testis_specific	LOC102655905	NC_037641.1	-	11921128
Testis_specific	LOC102655915	NC_037653.1	-	2746130
Testis_specific	LOC102655928	NC_037653.1	-	4758392
Testis_specific	LOC102655938	NC_037653.1	-	3526353
Testis_specific	LOC102655971	NC_037639.1	+	12143622
Testis_specific	LOC102655979	NC_037651.1	-	9998592
Testis_specific	LOC102655980	NC_037648.1	+	15166371
Testis_specific	LOC102655980	NC_037648.1	+	15166843
Testis_specific	LOC102655994	NC_037651.1	-	6613553
Testis_specific	LOC102656008	NC_037647.1	-	10128414
Testis_specific	LOC102656011	NC_037648.1	-	986155
Testis_specific	LOC102656015	NC_037653.1	-	4770678
Testis_specific	LOC102656021	NC_037642.1	-	10714463
Testis_specific	LOC102656074	NC_037646.1	+	7721452
Testis_specific	LOC102656093	NC_037639.1	+	15196399
Testis_specific	LOC102656107	NC_037647.1	+	10119626
Testis_specific	LOC102656132	NC_037643.1	+	4863565
Testis_specific	LOC102656134	NC_037642.1	+	2768928
Testis_specific	LOC102656136	NC_037648.1	-	2500957
Testis_specific	LOC102656138	NC_037647.1	-	2694148
Testis_specific	LOC102656166	NC_037648.1	+	15803547
Testis_specific	LOC102656215	NC_037645.1	-	7700542
Testis_specific	LOC102656216	NC_037639.1	+	10583620
Testis_specific	LOC102656224	NC_037638.1	-	19467365
Testis_specific	LOC102656247	NC_037639.1	-	8159794
Testis_specific	LOC102656252	NC_037648.1	-	15458157
Testis_specific	LOC102656263	NC_037652.1	+	7567742
Testis_specific	LOC102656274	NC_037646.1	-	11127325
Testis_specific	LOC102656292	NC_037653.1	-	4811589
Testis_specific	LOC102656297	NC_037642.1	+	9873297
Testis_specific	LOC102656302	NC_037641.1	-	1754233
Testis_specific	LOC102656311	NC_037646.1	-	7021575
Testis_specific	LOC102656334	NC_037640.1	+	8354252
Testis_specific	LOC102656360	NC_037638.1	-	20635304
Testis_specific	LOC102656369	NC_037645.1	-	5271193
Testis_specific	LOC102656425	NC_037651.1	+	8201356
Testis_specific	LOC102656429	NC_037638.1	+	14290719
Testis_specific	LOC102656444	NC_037641.1	+	9938040
Testis_specific	LOC102656465	NC_037646.1	+	397854
Testis_specific	LOC102656491	NC_037638.1	+	12531218
Testis_specific	LOC102656492	NC_037646.1	+	1627643
Testis_specific	LOC102656500	NC_037649.1	+	9084437
Testis_specific	LOC102656501	NC_037642.1	-	9869201
Testis_specific	LOC102656504	NC_037643.1	-	2969982
Testis_specific	LOC102656523	NC_037643.1	-	15720192
Testis_specific	LOC102656529	NC_037645.1	-	1820689
Testis_specific	LOC102656534	NC_037643.1	-	13334230
Testis_specific	LOC102656553	NC_037652.1	-	8953102
Testis_specific	LOC102656556	NC_037640.1	-	11680137
Testis_specific	LOC102656557	NC_037640.1	+	12717620
Testis_specific	LOC102656577	NC_037646.1	-	921245
Testis_specific	LOC102656585	NC_037639.1	-	14368211
Testis_specific	LOC102656587	NC_037648.1	+	15490431
Testis_specific	LOC102656594	NC_037647.1	-	10668986
Testis_specific	LOC102656601	NC_037650.1	+	151619
Testis_specific	LOC102656603	NC_037653.1	-	3194139
Testis_specific	LOC102656618	NC_037638.1	+	10463379
Testis_specific	LOC102656657	NC_037642.1	-	2995689
Testis_specific	LOC102656671	NC_037651.1	-	5167191
Testis_specific	LOC102656685	NC_037646.1	+	1598575
Testis_specific	LOC102656707	NC_037648.1	-	14221193
Testis_specific	LOC102656717	NC_037648.1	-	1818661
Testis_specific	LOC102656723	NC_037643.1	+	8482180
Testis_specific	LOC102656725	NC_037648.1	-	13628919
Testis_specific	LOC102656753	NC_037643.1	-	15280292
Testis_specific	LOC102656765	NC_037645.1	-	12251918
Testis_specific	LOC102656787	NC_037645.1	-	6297667
Testis_specific	LOC102656816	NC_037638.1	+	11371392
Testis_specific	LOC102656846	NC_037643.1	+	9072107
Testis_specific	LOC102656852	NC_037639.1	+	4429889
Testis_specific	LOC102656890	NC_037640.1	-	4531760
Testis_specific	LOC102656905	NC_037652.1	+	6296607
Testis_specific	LOC102656919	NC_037648.1	+	1896609
Testis_specific	LOC102656936	NC_037643.1	-	11845342
Testis_specific	LOC107963961	NC_037638.1	-	17899500
Testis_specific	LOC107963968	NC_037648.1	-	8297619
Testis_specific	LOC107963968	NC_037648.1	-	8298357
Testis_specific	LOC107963970	NC_037644.1	-	13792387
Testis_specific	LOC107963981	NC_037638.1	-	1631945
Testis_specific	LOC107963982	NC_037638.1	+	9203539
Testis_specific	LOC107963982	NC_037638.1	+	9215034
Testis_specific	LOC107963982	NC_037638.1	+	9223433
Testis_specific	LOC107963983	NC_037648.1	+	10065044
Testis_specific	LOC107963986	NC_037651.1	+	9374916
Testis_specific	LOC107963986	NC_037651.1	+	9378118
Testis_specific	LOC107963988	NC_037638.1	-	20266746
Testis_specific	LOC107963990	NC_037644.1	+	13483701
Testis_specific	LOC107963991	NC_037638.1	+	4580489
Testis_specific	LOC107963995	NC_037645.1	-	1199406
Testis_specific	LOC107964010	NC_037648.1	-	15298312
Testis_specific	LOC107964020	NC_037648.1	+	12950476
Testis_specific	LOC107964022	NC_037646.1	+	356482
Testis_specific	LOC107964024	NC_037650.1	+	2137648
Testis_specific	LOC107964035	NC_037639.1	-	11772592
Testis_specific	LOC107964038	NC_037639.1	-	14127358
Testis_specific	LOC107964069	NC_037639.1	-	6185589
Testis_specific	LOC107964104	NC_037639.1	+	11355714
Testis_specific	LOC107964133	NC_037640.1	-	7810491
Testis_specific	LOC107964154	NC_037640.1	+	12104916
Testis_specific	LOC107964204	NC_037640.1	+	3982583
Testis_specific	LOC107964206	NC_037640.1	+	12172951
Testis_specific	LOC107964218	NC_037640.1	+	12556030
Testis_specific	LOC107964272	NC_037641.1	+	6454089
Testis_specific	LOC107964343	NC_037641.1	-	12096729
Testis_specific	LOC107964343	NC_037641.1	-	12099472
Testis_specific	LOC107964343	NC_037641.1	-	12100157
Testis_specific	LOC107964351	NC_037641.1	+	2802077
Testis_specific	LOC107964404	NC_037642.1	-	5017918
Testis_specific	LOC107964405	NC_037642.1	-	12005961
Testis_specific	LOC107964413	NC_037642.1	+	9893130
Testis_specific	LOC107964422	NC_037642.1	-	6883028
Testis_specific	LOC107964582	NC_037643.1	-	7959803
Testis_specific	LOC107964589	NC_037643.1	-	4440144
Testis_specific	LOC107964592	NC_037643.1	+	5131481
Testis_specific	LOC107964593	NC_037638.1	+	5681640
Testis_specific	LOC107964603	NC_037643.1	-	6522269
Testis_specific	LOC107964633	NC_037643.1	-	16352924
Testis_specific	LOC107964634	NC_037643.1	+	13109611
Testis_specific	LOC107964653	NC_037643.1	+	15659092
Testis_specific	LOC107964724	NC_037644.1	-	10061055
Testis_specific	LOC107964792	NC_037645.1	-	2295311
Testis_specific	LOC107964820	NC_037645.1	+	3234748
Testis_specific	LOC107964839	NC_037645.1	+	11793073
Testis_specific	LOC107964868	NC_037645.1	-	8115980
Testis_specific	LOC107964868	NC_037645.1	-	8120060
Testis_specific	LOC107964874	NC_037645.1	-	10503006
Testis_specific	LOC107964884	NC_037645.1	+	1783434
Testis_specific	LOC107964891	NC_037645.1	+	1440012
Testis_specific	LOC107964903	NC_037645.1	+	1830580
Testis_specific	LOC107964909	NC_037645.1	-	7186232
Testis_specific	LOC107964964	NC_037646.1	-	5862153
Testis_specific	LOC107964990	NC_037646.1	-	6832529
Testis_specific	LOC107965007	NC_037646.1	-	1506526
Testis_specific	LOC107965022	NC_037647.1	+	8587504
Testis_specific	LOC107965036	NC_037647.1	-	11823176
Testis_specific	LOC107965041	NC_037647.1	-	4459037
Testis_specific	LOC107965050	NC_037647.1	-	9910307
Testis_specific	LOC107965062	NC_037647.1	-	6217322
Testis_specific	LOC107965085	NC_037647.1	-	9395110
Testis_specific	LOC107965086	NC_037647.1	+	3047728
Testis_specific	LOC107965125	NC_037647.1	+	10407438
Testis_specific	LOC107965158	NC_037648.1	-	13411056
Testis_specific	LOC107965175	NC_037648.1	+	15841757
Testis_specific	LOC107965199	NC_037648.1	+	10461678
Testis_specific	LOC107965233	NC_037648.1	+	6172843
Testis_specific	LOC107965236	NC_037648.1	+	13651511
Testis_specific	LOC107965250	NC_037648.1	+	14247710
Testis_specific	LOC107965256	NC_037648.1	+	14761151
Testis_specific	LOC107965262	NC_037648.1	+	13601930
Testis_specific	LOC107965281	NC_037648.1	+	14960221
Testis_specific	LOC107965288	NC_037648.1	+	6397607
Testis_specific	LOC107965291	NC_037648.1	-	1835016
Testis_specific	LOC107965310	NC_037649.1	-	8664640
Testis_specific	LOC107965313	NC_037638.1	+	11828698
Testis_specific	LOC107965314	NC_037649.1	+	9142342
Testis_specific	LOC107965323	NC_037649.1	+	8517471
Testis_specific	LOC107965347	NC_037638.1	+	12590176
Testis_specific	LOC107965369	NC_037638.1	+	20757596
Testis_specific	LOC107965449	NC_037650.1	-	2449871
Testis_specific	LOC107965449	NC_037650.1	-	2450161
Testis_specific	LOC107965473	NC_037651.1	-	8351336
Testis_specific	LOC107965489	NC_037651.1	-	4707401
Testis_specific	LOC107965522	NC_037651.1	-	7657288
Testis_specific	LOC107965557	NC_037652.1	+	4331887
Testis_specific	LOC107965562	NC_037652.1	-	5758714
Testis_specific	LOC107965657	NC_037653.1	+	2987946
Testis_specific	LOC107965660	NC_037653.1	-	965471
Testis_specific	LOC107965676	NC_037653.1	+	2224321
Testis_specific	LOC107965692	NC_037653.1	-	3014334
Testis_specific	LOC107965692	NC_037653.1	-	3014348
Testis_specific	LOC107965749	NC_037641.1	+	2169200
Testis_specific	LOC107965793	NC_037646.1	-	1095520
Testis_specific	LOC107965814	NC_037650.1	+	658257
Testis_specific	LOC107965817	NC_037646.1	+	514210
Testis_specific	LOC107965838	NC_037643.1	-	1817587
Testis_specific	LOC107965854	NC_037646.1	+	8669690
Testis_specific	LOC107965891	NC_037638.1	-	5035445
Testis_specific	LOC107965950	NC_037650.1	-	2384332
Testis_specific	LOC107966043	NC_037638.1	-	19019496
Testis_specific	LOC107966045	NC_037638.1	-	23256025
Testis_specific	LOC107966054	NC_037638.1	+	20608881
Testis_specific	LOC107966069	NC_037640.1	+	1983202
Testis_specific	LOC107966087	NC_037639.1	-	15220916
Testis_specific	LOC107966088	NC_037639.1	-	10048910
Testis_specific	LOC112939925	NC_037650.1	-	10752901
Testis_specific	LOC113218521	NC_037647.1	+	12170415
Testis_specific	LOC113218523	NC_037638.1	+	1700314
Testis_specific	LOC113218524	NC_037645.1	+	1743412
Testis_specific	LOC113218526	NC_037650.1	+	3056312
Testis_specific	LOC113218532	NC_037650.1	-	10435052
Testis_specific	LOC113218543	NC_037646.1	-	9767595
Testis_specific	LOC113218544	NC_037646.1	+	5862904
Testis_specific	LOC113218556	NC_037638.1	-	20566535
Testis_specific	LOC113218557	NC_037641.1	-	1781409
Testis_specific	LOC113218558	NC_037641.1	-	2016439
Testis_specific	LOC113218560	NC_037642.1	+	348486
Testis_specific	LOC113218562	NC_037643.1	-	3073195
Testis_specific	LOC113218564	NC_037643.1	+	4226606
Testis_specific	LOC113218566	NC_037644.1	-	8715543
Testis_specific	LOC113218568	NC_037645.1	+	12550251
Testis_specific	LOC113218570	NC_037646.1	-	6590677
Testis_specific	LOC113218571	NC_037646.1	-	8506185
Testis_specific	LOC113218573	NC_037638.1	+	26868166
Testis_specific	LOC113218579	NC_037651.1	-	9760624
Testis_specific	LOC113218580	NC_037652.1	+	7598630
Testis_specific	LOC113218583	NC_037639.1	-	4481348
Testis_specific	LOC113218594	NC_037639.1	+	15090967
Testis_specific	LOC113218598	NC_037639.1	+	8172400
Testis_specific	LOC113218603	NC_037639.1	-	10024597
Testis_specific	LOC113218610	NC_037639.1	+	6733783
Testis_specific	LOC113218623	NC_037640.1	-	5414725
Testis_specific	LOC113218633	NC_037640.1	-	9214817
Testis_specific	LOC113218637	NC_037640.1	+	4097415
Testis_specific	LOC113218641	NC_037638.1	-	17174720
Testis_specific	LOC113218644	NC_037640.1	-	6212040
Testis_specific	LOC113218654	NC_037640.1	-	624917
Testis_specific	LOC113218655	NC_037640.1	+	625140
Testis_specific	LOC113218658	NC_037640.1	+	8312735
Testis_specific	LOC113218664	NC_037640.1	-	339270
Testis_specific	LOC113218709	NC_037641.1	-	12364207
Testis_specific	LOC113218716	NC_037641.1	+	5686992
Testis_specific	LOC113218717	NC_037641.1	-	5893871
Testis_specific	LOC113218723	NC_037641.1	+	12892008
Testis_specific	LOC113218723	NC_037641.1	+	12918865
Testis_specific	LOC113218724	NC_037641.1	-	12328387
Testis_specific	LOC113218730	NC_037641.1	+	10037400
Testis_specific	LOC113218733	NC_037641.1	+	4422120
Testis_specific	LOC113218745	NC_037641.1	-	10255369
Testis_specific	LOC113218746	NC_037641.1	-	10258806
Testis_specific	LOC113218750	NC_037641.1	-	12463146
Testis_specific	LOC113218750	NC_037641.1	-	12463835
Testis_specific	LOC113218757	NC_037638.1	+	18569172
Testis_specific	LOC113218760	NC_037638.1	+	18549324
Testis_specific	LOC113218779	NC_037642.1	+	1013098
Testis_specific	LOC113218781	NC_037638.1	+	12392213
Testis_specific	LOC113218788	NC_037642.1	-	2260176
Testis_specific	LOC113218794	NC_037642.1	+	4457027
Testis_specific	LOC113218798	NC_037638.1	-	14363986
Testis_specific	LOC113218801	NC_037642.1	-	5211128
Testis_specific	LOC113218811	NC_037642.1	+	10023433
Testis_specific	LOC113218833	NC_037643.1	+	89861
Testis_specific	LOC113218840	NC_037643.1	-	2978295
Testis_specific	LOC113218850	NC_037638.1	-	22609145
Testis_specific	LOC113218850	NC_037638.1	-	22609178
Testis_specific	LOC113218860	NC_037643.1	-	15579351
Testis_specific	LOC113218862	NC_037643.1	-	2912556
Testis_specific	LOC113218863	NC_037643.1	+	4895638
Testis_specific	LOC113218867	NC_037643.1	-	4894503
Testis_specific	LOC113218868	NC_037643.1	+	4661513
Testis_specific	LOC113218871	NC_037643.1	+	5124169
Testis_specific	LOC113218872	NC_037643.1	+	53306
Testis_specific	LOC113218878	NC_037638.1	-	19370520
Testis_specific	LOC113218882	NC_037643.1	+	6237774
Testis_specific	LOC113218887	NC_037644.1	+	2110294
Testis_specific	LOC113218892	NC_037644.1	+	3813886
Testis_specific	LOC113218894	NC_037644.1	-	10173376
Testis_specific	LOC113218924	NC_037645.1	+	11960512
Testis_specific	LOC113218927	NC_037645.1	-	7642874
Testis_specific	LOC113218929	NC_037645.1	-	11947054
Testis_specific	LOC113218940	NC_037638.1	-	25846279
Testis_specific	LOC113218950	NC_037645.1	+	1632489
Testis_specific	LOC113218951	NC_037645.1	+	7117874
Testis_specific	LOC113218958	NC_037645.1	+	1564558
Testis_specific	LOC113218983	NC_037646.1	-	1146890
Testis_specific	LOC113218991	NC_037646.1	+	958142
Testis_specific	LOC113218991	NC_037646.1	+	961446
Testis_specific	LOC113219006	NC_037646.1	-	3005998
Testis_specific	LOC113219009	NC_037646.1	-	6602061
Testis_specific	LOC113219015	NC_037646.1	-	8630314
Testis_specific	LOC113219027	NC_037647.1	+	1907059
Testis_specific	LOC113219030	NC_037647.1	+	9931003
Testis_specific	LOC113219036	NC_037647.1	-	15171
Testis_specific	LOC113219042	NC_037647.1	+	4878417
Testis_specific	LOC113219044	NC_037647.1	-	11456044
Testis_specific	LOC113219045	NC_037647.1	+	12027136
Testis_specific	LOC113219048	NC_037647.1	-	2294627
Testis_specific	LOC113219086	NC_037648.1	+	1263632
Testis_specific	LOC113219087	NC_037648.1	-	4882219
Testis_specific	LOC113219097	NC_037648.1	+	11702041
Testis_specific	LOC113219104	NC_037648.1	+	10153753
Testis_specific	LOC113219107	NC_037648.1	+	10096033
Testis_specific	LOC113219115	NC_037648.1	-	6417502
Testis_specific	LOC113219136	NC_037648.1	-	11060487
Testis_specific	LOC113219139	NC_037648.1	-	831569
Testis_specific	LOC113219142	NC_037648.1	+	8651457
Testis_specific	LOC113219151	NC_037649.1	+	9207864
Testis_specific	LOC113219153	NC_037649.1	+	4362959
Testis_specific	LOC113219197	NC_037650.1	-	1857618
Testis_specific	LOC113219222	NC_037651.1	-	7187565
Testis_specific	LOC113219223	NC_037651.1	+	21075
Testis_specific	LOC113219229	NC_037651.1	-	5345600
Testis_specific	LOC113219230	NC_037651.1	-	2456895
Testis_specific	LOC113219245	NC_037638.1	-	7060210
Testis_specific	LOC113219256	NC_037638.1	-	4753793
Testis_specific	LOC113219268	NC_037652.1	-	1836133
Testis_specific	LOC113219277	NC_037652.1	+	2826762
Testis_specific	LOC113219287	NC_037652.1	-	3882775
Testis_specific	LOC113219291	NC_037653.1	-	4831118
Testis_specific	LOC113219299	NC_037653.1	-	5127502
Testis_specific	LOC113219301	NC_037653.1	-	7138580
Testis_specific	LOC113219318	NC_037653.1	+	1178734
Testis_specific	LOC113219320	NC_037638.1	+	12384536
Testis_specific	LOC113219336	NW_020555797.1	+	18947
Testis_specific	LOC113219343	NW_020555816.1	-	30599
Testis_specific	LOC113219349	NW_020555841.1	-	28224
Testis_specific	LOC113219396	NC_037638.1	-	1694948
Testis_specific	LOC113219404	NC_037638.1	-	1049973
Testis_specific	LOC113219412	NC_037638.1	-	27382999
Testis_specific	LOC113219416	NC_037638.1	+	25061962
Testis_specific	LOC406093	NC_037643.1	+	15020862
Testis_specific	LOC406096	NC_037652.1	-	7259898
Testis_specific	LOC406097	NC_037648.1	-	10617824
Testis_specific	LOC406097	NC_037648.1	-	10618213
Testis_specific	LOC406114	NC_037650.1	+	9129777
Testis_specific	LOC406118	NC_037638.1	+	10923435
Testis_specific	LOC406142	NC_037643.1	+	2367057
Testis_specific	LOC406144	NC_037647.1	-	12268032
Testis_specific	LOC406146	NC_037651.1	-	8408335
Testis_specific	LOC406147	NC_037652.1	-	2629990
Testis_specific	LOC406152	NC_037646.1	+	7702939
Testis_specific	LOC408264	NC_037647.1	-	1227287
Testis_specific	LOC408267	NC_037647.1	+	12069131
Testis_specific	LOC408271	NC_037647.1	-	11779674
Testis_specific	LOC408271	NC_037647.1	-	11804570
Testis_specific	LOC408275	NC_037647.1	+	11320599
Testis_specific	LOC408275	NC_037647.1	+	11346920
Testis_specific	LOC408276	NC_037647.1	-	11304742
Testis_specific	LOC408280	NC_037647.1	+	10977935
Testis_specific	LOC408282	NC_037647.1	-	9956251
Testis_specific	LOC408283	NC_037647.1	-	9940100
Testis_specific	LOC408284	NC_037647.1	-	10213692
Testis_specific	LOC408285	NC_037647.1	+	10122779
Testis_specific	LOC408286	NC_037647.1	-	9849934
Testis_specific	LOC408288	NC_037647.1	+	9823050
Testis_specific	LOC408291	NC_037647.1	-	9485825
Testis_specific	LOC408292	NC_037647.1	-	9382370
Testis_specific	LOC408294	NC_037647.1	-	9284525
Testis_specific	LOC408298	NC_037647.1	+	8731119
Testis_specific	LOC408298	NC_037647.1	+	8734633
Testis_specific	LOC408298	NC_037647.1	+	8759706
Testis_specific	LOC408299	NC_037647.1	-	7509771
Testis_specific	LOC408301	NC_037647.1	+	6312188
Testis_specific	LOC408302	NC_037647.1	+	6495591
Testis_specific	LOC408302	NC_037647.1	+	6501831
Testis_specific	LOC408304	NC_037647.1	-	1070581
Testis_specific	LOC408306	NC_037647.1	+	2740753
Testis_specific	LOC408308	NC_037648.1	-	13529145
Testis_specific	LOC408309	NC_037648.1	+	13440122
Testis_specific	LOC408311	NC_037648.1	-	13954105
Testis_specific	LOC408311	NC_037648.1	-	13955726
Testis_specific	LOC408311	NC_037648.1	-	13987949
Testis_specific	LOC408312	NC_037648.1	+	13990685
Testis_specific	LOC408314	NC_037648.1	-	14062228
Testis_specific	LOC408315	NC_037648.1	+	14062923
Testis_specific	LOC408319	NC_037648.1	-	14801101
Testis_specific	LOC408320	NC_037648.1	-	15768676
Testis_specific	LOC408321	NC_037648.1	-	15795089
Testis_specific	LOC408322	NC_037648.1	+	16079312
Testis_specific	LOC408324	NC_037648.1	+	16164185
Testis_specific	LOC408327	NC_037648.1	+	16174891
Testis_specific	LOC408328	NC_037648.1	-	16201559
Testis_specific	LOC408329	NC_037648.1	+	16206640
Testis_specific	LOC408331	NC_037648.1	+	16219668
Testis_specific	LOC408331	NC_037648.1	+	16219990
Testis_specific	LOC408331	NC_037648.1	+	16230236
Testis_specific	LOC408332	NC_037648.1	-	16284561
Testis_specific	LOC408333	NC_037648.1	-	16295310
Testis_specific	LOC408333	NC_037648.1	-	16307742
Testis_specific	LOC408335	NC_037648.1	+	16326762
Testis_specific	LOC408335	NC_037648.1	+	16326958
Testis_specific	LOC408336	NC_037648.1	+	219557
Testis_specific	LOC408337	NC_037648.1	-	1317792
Testis_specific	LOC408337	NC_037648.1	-	1332174
Testis_specific	LOC408342	NC_037648.1	+	2685635
Testis_specific	LOC408343	NC_037648.1	+	3183835
Testis_specific	LOC408345	NC_037648.1	+	9461066
Testis_specific	LOC408346	NC_037648.1	-	9836565
Testis_specific	LOC408347	NC_037648.1	-	9863053
Testis_specific	LOC408349	NC_037648.1	+	11909372
Testis_specific	LOC408349	NC_037648.1	+	11910691
Testis_specific	LOC408352	NC_037648.1	+	12170312
Testis_specific	LOC408353	NC_037648.1	-	12180561
Testis_specific	LOC408354	NC_037648.1	+	12447024
Testis_specific	LOC408354	NC_037648.1	+	12474588
Testis_specific	LOC408355	NC_037648.1	-	12500338
Testis_specific	LOC408358	NC_037648.1	+	12668770
Testis_specific	LOC408359	NC_037648.1	+	12897526
Testis_specific	LOC408361	NC_037648.1	-	12942550
Testis_specific	LOC408364	NC_037648.1	-	12978713
Testis_specific	LOC408365	NC_037648.1	+	13001247
Testis_specific	LOC408367	NC_037648.1	+	13043557
Testis_specific	LOC408368	NC_037648.1	-	13236042
Testis_specific	LOC408369	NC_037648.1	+	13303730
Testis_specific	LOC408369	NC_037648.1	+	13305381
Testis_specific	LOC408370	NC_037649.1	-	2057848
Testis_specific	LOC408371	NC_037649.1	+	2051142
Testis_specific	LOC408372	NC_037649.1	+	1902080
Testis_specific	LOC408373	NC_037649.1	+	5244233
Testis_specific	LOC408374	NC_037649.1	+	5273894
Testis_specific	LOC408382	NC_037648.1	-	665930
Testis_specific	LOC408384	NC_037649.1	-	11239034
Testis_specific	LOC408386	NC_037649.1	+	11385997
Testis_specific	LOC408387	NC_037649.1	+	11473581
Testis_specific	LOC408387	NC_037649.1	+	11493660
Testis_specific	LOC408387	NC_037649.1	+	11502803
Testis_specific	LOC408390	NC_037649.1	+	8709588
Testis_specific	LOC408390	NC_037649.1	+	8713034
Testis_specific	LOC408391	NC_037646.1	-	7352961
Testis_specific	LOC408392	NC_037649.1	+	10095577
Testis_specific	LOC408393	NC_037649.1	+	10169244
Testis_specific	LOC408397	NC_037650.1	-	2492979
Testis_specific	LOC408401	NC_037650.1	+	2857925
Testis_specific	LOC408402	NC_037650.1	+	2884821
Testis_specific	LOC408406	NC_037650.1	+	3787746
Testis_specific	LOC408407	NC_037650.1	+	3798111
Testis_specific	LOC408409	NC_037650.1	+	3959098
Testis_specific	LOC408412	NC_037650.1	-	4308772
Testis_specific	LOC408413	NC_037650.1	+	4318163
Testis_specific	LOC408414	NC_037650.1	+	4499007
Testis_specific	LOC408416	NC_037650.1	-	4553073
Testis_specific	LOC408417	NC_037650.1	+	4554052
Testis_specific	LOC408418	NC_037650.1	+	4561841
Testis_specific	LOC408420	NC_037650.1	-	4649364
Testis_specific	LOC408421	NC_037650.1	-	5053499
Testis_specific	LOC408421	NC_037650.1	-	5055878
Testis_specific	LOC408424	NC_037650.1	+	5654105
Testis_specific	LOC408426	NC_037650.1	+	5953970
Testis_specific	LOC408429	NC_037650.1	-	6024337
Testis_specific	LOC408429	NC_037650.1	-	6055777
Testis_specific	LOC408429	NC_037650.1	-	6073762
Testis_specific	LOC408429	NC_037650.1	-	6151610
Testis_specific	LOC408430	NC_037650.1	+	6245285
Testis_specific	LOC408431	NC_037650.1	+	6368530
Testis_specific	LOC408433	NC_037650.1	-	6615627
Testis_specific	LOC408438	NC_037650.1	-	10098738
Testis_specific	LOC408439	NC_037650.1	-	9897170
Testis_specific	LOC408442	NC_037651.1	-	10622234
Testis_specific	LOC408443	NC_037651.1	-	4447821
Testis_specific	LOC408444	NC_037651.1	+	4525822
Testis_specific	LOC408444	NC_037651.1	+	4578005
Testis_specific	LOC408446	NC_037651.1	+	4692035
Testis_specific	LOC408448	NC_037651.1	+	5114199
Testis_specific	LOC408456	NC_037651.1	+	7199619
Testis_specific	LOC408457	NC_037651.1	+	7504471
Testis_specific	LOC408458	NC_037651.1	-	7532611
Testis_specific	LOC408458	NC_037651.1	-	7533051
Testis_specific	LOC408461	NC_037651.1	-	7894051
Testis_specific	LOC408467	NC_037651.1	+	8322782
Testis_specific	LOC408470	NC_037651.1	+	8711969
Testis_specific	LOC408470	NC_037651.1	+	8724201
Testis_specific	LOC408471	NC_037651.1	-	8953628
Testis_specific	LOC408474	NC_037651.1	-	9021053
Testis_specific	LOC408477	NC_037651.1	-	9289523
Testis_specific	LOC408477	NC_037651.1	-	9291523
Testis_specific	LOC408478	NC_037651.1	+	9291818
Testis_specific	LOC408478	NC_037651.1	+	9292978
Testis_specific	LOC408480	NC_037651.1	+	9345270
Testis_specific	LOC408493	NC_037651.1	-	9990824
Testis_specific	LOC408494	NC_037651.1	-	9994749
Testis_specific	LOC408497	NC_037651.1	-	10054504
Testis_specific	LOC408497	NC_037651.1	-	10056810
Testis_specific	LOC408501	NC_037651.1	+	10640024
Testis_specific	LOC408503	NC_037651.1	-	10367784
Testis_specific	LOC408507	NC_037652.1	-	8816919
Testis_specific	LOC408508	NC_037652.1	+	8781296
Testis_specific	LOC408510	NC_037652.1	-	7726134
Testis_specific	LOC408511	NC_037652.1	-	7756461
Testis_specific	LOC408512	NC_037652.1	-	7560530
Testis_specific	LOC408517	NC_037652.1	-	7769288
Testis_specific	LOC408519	NC_037652.1	+	7454091
Testis_specific	LOC408520	NC_037652.1	+	7189499
Testis_specific	LOC408520	NC_037652.1	+	7190509
Testis_specific	LOC408522	NC_037652.1	-	6982384
Testis_specific	LOC408523	NC_037652.1	+	6938030
Testis_specific	LOC408524	NC_037652.1	-	6523639
Testis_specific	LOC408526	NC_037652.1	+	6470414
Testis_specific	LOC408527	NC_037652.1	-	6470082
Testis_specific	LOC408528	NC_037652.1	+	6430809
Testis_specific	LOC408528	NC_037652.1	+	6450008
Testis_specific	LOC408531	NC_037652.1	-	6232746
Testis_specific	LOC408532	NC_037652.1	+	5753755
Testis_specific	LOC408533	NC_037652.1	-	5741324
Testis_specific	LOC408536	NC_037652.1	-	5331810
Testis_specific	LOC408536	NC_037652.1	-	5342675
Testis_specific	LOC408541	NC_037652.1	+	4362343
Testis_specific	LOC408543	NC_037652.1	+	3647009
Testis_specific	LOC408546	NC_037652.1	+	3268460
Testis_specific	LOC408548	NC_037652.1	-	3038364
Testis_specific	LOC408551	NC_037653.1	+	7011977
Testis_specific	LOC408552	NC_037653.1	-	6993290
Testis_specific	LOC408556	NC_037653.1	+	2726461
Testis_specific	LOC408556	NC_037653.1	+	2754124
Testis_specific	LOC408557	NC_037653.1	+	3180403
Testis_specific	LOC408559	NC_037653.1	+	3183566
Testis_specific	LOC408559	NC_037653.1	+	3184323
Testis_specific	LOC408559	NC_037653.1	+	3185072
Testis_specific	LOC408561	NC_037653.1	-	5890328
Testis_specific	LOC408561	NC_037653.1	-	5890355
Testis_specific	LOC408562	NC_037653.1	+	6587410
Testis_specific	LOC408563	NC_037653.1	+	6654530
Testis_specific	LOC408563	NC_037653.1	+	6656516
Testis_specific	LOC408563	NC_037653.1	+	6668513
Testis_specific	LOC408564	NC_037653.1	+	6635649
Testis_specific	LOC408565	NC_037638.1	+	117052
Testis_specific	LOC408567	NC_037638.1	+	42681
Testis_specific	LOC408569	NC_037638.1	+	22582651
Testis_specific	LOC408570	NC_037638.1	-	21807126
Testis_specific	LOC408572	NC_037638.1	+	21473404
Testis_specific	LOC408573	NC_037638.1	+	20267991
Testis_specific	LOC408574	NC_037638.1	-	20273989
Testis_specific	LOC408575	NC_037638.1	+	20274166
Testis_specific	LOC408576	NC_037638.1	-	19249950
Testis_specific	LOC408576	NC_037638.1	-	19295454
Testis_specific	LOC408577	NC_037638.1	+	18895614
Testis_specific	LOC408577	NC_037638.1	+	18905231
Testis_specific	LOC408577	NC_037638.1	+	18915489
Testis_specific	LOC408578	NC_037638.1	-	18893082
Testis_specific	LOC408579	NC_037638.1	+	18842583
Testis_specific	LOC408580	NC_037638.1	+	19370687
Testis_specific	LOC408583	NC_037638.1	-	17569126
Testis_specific	LOC408583	NC_037638.1	-	17573243
Testis_specific	LOC408583	NC_037638.1	-	17577884
Testis_specific	LOC408585	NC_037638.1	+	16048008
Testis_specific	LOC408587	NC_037638.1	-	15912294
Testis_specific	LOC408589	NC_037638.1	-	14428717
Testis_specific	LOC408590	NC_037638.1	+	11306731
Testis_specific	LOC408590	NC_037638.1	+	11309726
Testis_specific	LOC408591	NC_037638.1	-	11306075
Testis_specific	LOC408594	NC_037638.1	-	10964283
Testis_specific	LOC408596	NC_037638.1	-	10482672
Testis_specific	LOC408597	NC_037638.1	+	10473951
Testis_specific	LOC408598	NC_037638.1	+	10453713
Testis_specific	LOC408600	NC_037638.1	+	10227056
Testis_specific	LOC408604	NC_037638.1	+	8167141
Testis_specific	LOC408607	NC_037638.1	+	26195962
Testis_specific	LOC408607	NC_037638.1	+	26201340
Testis_specific	LOC408615	NC_037638.1	-	5060357
Testis_specific	LOC408616	NC_037638.1	-	5010175
Testis_specific	LOC408616	NC_037638.1	-	5011007
Testis_specific	LOC408619	NC_037638.1	+	4377943
Testis_specific	LOC408620	NC_037638.1	-	4404113
Testis_specific	LOC408622	NC_037638.1	-	3172704
Testis_specific	LOC408623	NC_037638.1	+	2516067
Testis_specific	LOC408623	NC_037638.1	+	2520771
Testis_specific	LOC408624	NC_037638.1	+	2243657
Testis_specific	LOC408625	NC_037638.1	-	1699605
Testis_specific	LOC408626	NC_037638.1	+	1154362
Testis_specific	LOC408631	NC_037638.1	+	25408048
Testis_specific	LOC408632	NC_037638.1	+	25347136
Testis_specific	LOC408633	NC_037638.1	-	24992696
Testis_specific	LOC408634	NC_037638.1	-	24974356
Testis_specific	LOC408635	NC_037638.1	+	24623298
Testis_specific	LOC408643	NC_037638.1	-	24098824
Testis_specific	LOC408646	NC_037638.1	-	23351342
Testis_specific	LOC408649	NC_037639.1	-	15798387
Testis_specific	LOC408652	NC_037639.1	-	15970766
Testis_specific	LOC408655	NC_037639.1	-	15996361
Testis_specific	LOC408656	NC_037639.1	-	16051564
Testis_specific	LOC408656	NC_037639.1	-	16056384
Testis_specific	LOC408657	NC_037639.1	+	16056826
Testis_specific	LOC408661	NC_037639.1	-	14974213
Testis_specific	LOC408661	NC_037639.1	-	14978493
Testis_specific	LOC408661	NC_037639.1	-	15039162
Testis_specific	LOC408662	NC_037639.1	-	14860328
Testis_specific	LOC408663	NC_037639.1	+	14418212
Testis_specific	LOC408664	NC_037639.1	+	14250460
Testis_specific	LOC408666	NC_037639.1	+	14174458
Testis_specific	LOC408668	NC_037639.1	+	13976551
Testis_specific	LOC408669	NC_037639.1	-	13887843
Testis_specific	LOC408673	NC_037639.1	+	14535554
Testis_specific	LOC408675	NC_037639.1	-	14642915
Testis_specific	LOC408676	NC_037639.1	+	14648323
Testis_specific	LOC408677	NC_037639.1	-	14702715
Testis_specific	LOC408678	NC_037639.1	-	14747665
Testis_specific	LOC408685	NC_037639.1	+	12149845
Testis_specific	LOC408685	NC_037639.1	+	12199110
Testis_specific	LOC408685	NC_037639.1	+	12230265
Testis_specific	LOC408685	NC_037639.1	+	12286030
Testis_specific	LOC408686	NC_037639.1	+	11819920
Testis_specific	LOC408687	NC_037639.1	+	11768444
Testis_specific	LOC408688	NC_037639.1	+	11736695
Testis_specific	LOC408693	NC_037639.1	-	10230311
Testis_specific	LOC408693	NC_037639.1	-	10236172
Testis_specific	LOC408695	NC_037639.1	-	10296608
Testis_specific	LOC408697	NC_037639.1	+	10328814
Testis_specific	LOC408697	NC_037639.1	+	10352825
Testis_specific	LOC408697	NC_037639.1	+	10364002
Testis_specific	LOC408697	NC_037639.1	+	10374112
Testis_specific	LOC408701	NC_037639.1	-	9033194
Testis_specific	LOC408702	NC_037639.1	+	8573623
Testis_specific	LOC408705	NC_037639.1	-	6225692
Testis_specific	LOC408706	NC_037639.1	-	6771118
Testis_specific	LOC408708	NC_037639.1	-	6614637
Testis_specific	LOC408711	NC_037639.1	+	5659562
Testis_specific	LOC408713	NC_037639.1	+	5556322
Testis_specific	LOC408714	NC_037639.1	-	5389058
Testis_specific	LOC408715	NC_037639.1	+	5120303
Testis_specific	LOC408717	NC_037639.1	+	4682610
Testis_specific	LOC408718	NC_037639.1	+	4705738
Testis_specific	LOC408722	NC_037640.1	+	13320662
Testis_specific	LOC408723	NC_037640.1	-	13386334
Testis_specific	LOC408724	NC_037640.1	+	13355737
Testis_specific	LOC408725	NC_037640.1	-	13117140
Testis_specific	LOC408725	NC_037640.1	-	13146869
Testis_specific	LOC408725	NC_037640.1	-	13159140
Testis_specific	LOC408725	NC_037640.1	-	13214918
Testis_specific	LOC408727	NC_037640.1	-	12685935
Testis_specific	LOC408729	NC_037640.1	-	12670425
Testis_specific	LOC408730	NC_037640.1	-	12660512
Testis_specific	LOC408732	NC_037640.1	+	11857381
Testis_specific	LOC408733	NC_037640.1	-	11722303
Testis_specific	LOC408734	NC_037640.1	+	11696747
Testis_specific	LOC408741	NC_037640.1	+	8398303
Testis_specific	LOC408741	NC_037640.1	+	8400770
Testis_specific	LOC408742	NC_037640.1	+	7768288
Testis_specific	LOC408742	NC_037640.1	+	7769642
Testis_specific	LOC408748	NC_037640.1	-	5499768
Testis_specific	LOC408749	NC_037640.1	-	5283822
Testis_specific	LOC408750	NC_037640.1	-	5287096
Testis_specific	LOC408751	NC_037640.1	-	5292076
Testis_specific	LOC408754	NC_037640.1	-	3999614
Testis_specific	LOC408755	NC_037640.1	+	3967593
Testis_specific	LOC408759	NC_037640.1	+	3054457
Testis_specific	LOC408759	NC_037640.1	+	3081079
Testis_specific	LOC408761	NC_037640.1	-	2923405
Testis_specific	LOC408762	NC_037640.1	+	3039169
Testis_specific	LOC408763	NC_037640.1	-	2603973
Testis_specific	LOC408766	NC_037641.1	+	2840450
Testis_specific	LOC408766	NC_037641.1	+	2843327
Testis_specific	LOC408770	NC_037641.1	-	13132919
Testis_specific	LOC408773	NC_037641.1	-	12872457
Testis_specific	LOC408774	NC_037641.1	+	12864266
Testis_specific	LOC408775	NC_037641.1	-	12637192
Testis_specific	LOC408775	NC_037641.1	-	12647734
Testis_specific	LOC408775	NC_037641.1	-	12649046
Testis_specific	LOC408780	NC_037641.1	-	12116600
Testis_specific	LOC408784	NC_037641.1	+	11994311
Testis_specific	LOC408785	NC_037641.1	-	11978763
Testis_specific	LOC408785	NC_037641.1	-	11978772
Testis_specific	LOC408790	NC_037641.1	+	11507415
Testis_specific	LOC408791	NC_037641.1	-	11501679
Testis_specific	LOC408792	NC_037641.1	-	11284831
Testis_specific	LOC408792	NC_037641.1	-	11285035
Testis_specific	LOC408794	NC_037641.1	+	11168844
Testis_specific	LOC408797	NC_037641.1	-	10798066
Testis_specific	LOC408799	NC_037641.1	+	9933125
Testis_specific	LOC408803	NC_037641.1	-	9090815
Testis_specific	LOC408803	NC_037641.1	-	9256731
Testis_specific	LOC408805	NC_037641.1	-	8526368
Testis_specific	LOC408807	NC_037641.1	+	8204777
Testis_specific	LOC408808	NC_037641.1	+	8134594
Testis_specific	LOC408809	NC_037641.1	+	7997703
Testis_specific	LOC408811	NC_037641.1	+	6766824
Testis_specific	LOC408814	NC_037641.1	-	5232426
Testis_specific	LOC408815	NC_037641.1	-	5227341
Testis_specific	LOC408817	NC_037641.1	-	5045348
Testis_specific	LOC408819	NC_037641.1	-	3734311
Testis_specific	LOC408820	NC_037641.1	+	3728062
Testis_specific	LOC408821	NC_037642.1	+	13645074
Testis_specific	LOC408827	NC_037642.1	+	5732993
Testis_specific	LOC408828	NC_037642.1	-	5771758
Testis_specific	LOC408828	NC_037642.1	-	5772423
Testis_specific	LOC408828	NC_037642.1	-	5778036
Testis_specific	LOC408830	NC_037642.1	+	5889076
Testis_specific	LOC408833	NC_037642.1	+	7608825
Testis_specific	LOC408834	NC_037642.1	-	7612195
Testis_specific	LOC408835	NC_037642.1	+	8541759
Testis_specific	LOC408836	NC_037642.1	-	8881544
Testis_specific	LOC408839	NC_037642.1	-	9829486
Testis_specific	LOC408840	NC_037642.1	+	9722206
Testis_specific	LOC408842	NC_037642.1	-	10013996
Testis_specific	LOC408843	NC_037642.1	-	10023015
Testis_specific	LOC408845	NC_037642.1	+	10463815
Testis_specific	LOC408846	NC_037642.1	+	10468286
Testis_specific	LOC408848	NC_037642.1	+	10702734
Testis_specific	LOC408850	NC_037642.1	-	11347809
Testis_specific	LOC408850	NC_037642.1	-	11348908
Testis_specific	LOC408851	NC_037642.1	+	11338176
Testis_specific	LOC408852	NC_037642.1	+	11271325
Testis_specific	LOC408853	NC_037642.1	-	11253403
Testis_specific	LOC408857	NC_037642.1	+	11829982
Testis_specific	LOC408857	NC_037642.1	+	11902439
Testis_specific	LOC408859	NC_037642.1	+	12224606
Testis_specific	LOC408863	NC_037642.1	-	12571319
Testis_specific	LOC408865	NC_037642.1	-	12795134
Testis_specific	LOC408866	NC_037642.1	+	13475718
Testis_specific	LOC408867	NC_037643.1	-	1809122
Testis_specific	LOC408867	NC_037643.1	-	1813527
Testis_specific	LOC408867	NC_037643.1	-	1813529
Testis_specific	LOC408869	NC_037643.1	+	17079638
Testis_specific	LOC408869	NC_037643.1	+	17081155
Testis_specific	LOC408869	NC_037643.1	+	17092300
Testis_specific	LOC408871	NC_037643.1	-	15336061
Testis_specific	LOC408871	NC_037643.1	-	15340430
Testis_specific	LOC408875	NC_037643.1	+	14242128
Testis_specific	LOC408876	NC_037643.1	-	14168172
Testis_specific	LOC408876	NC_037643.1	-	14200169
Testis_specific	LOC408878	NC_037643.1	-	10863174
Testis_specific	LOC408882	NC_037643.1	-	9763735
Testis_specific	LOC408883	NC_037643.1	-	9724183
Testis_specific	LOC408884	NC_037643.1	+	9582184
Testis_specific	LOC408886	NC_037643.1	+	8826084
Testis_specific	LOC408888	NC_037643.1	+	8485823
Testis_specific	LOC408888	NC_037643.1	+	8492957
Testis_specific	LOC408889	NC_037643.1	-	8480143
Testis_specific	LOC408890	NC_037643.1	-	8257401
Testis_specific	LOC408891	NC_037643.1	-	8134627
Testis_specific	LOC408892	NC_037643.1	-	7969428
Testis_specific	LOC408896	NC_037643.1	-	6083715
Testis_specific	LOC408897	NC_037644.1	+	14048438
Testis_specific	LOC408897	NC_037644.1	+	14146031
Testis_specific	LOC408898	NC_037644.1	+	13964962
Testis_specific	LOC408901	NC_037644.1	-	13786014
Testis_specific	LOC408902	NC_037644.1	-	13779510
Testis_specific	LOC408903	NC_037644.1	-	13768359
Testis_specific	LOC408904	NC_037644.1	+	13735042
Testis_specific	LOC408905	NC_037644.1	-	13733557
Testis_specific	LOC408905	NC_037644.1	-	13733859
Testis_specific	LOC408908	NC_037644.1	-	13637483
Testis_specific	LOC408909	NC_037644.1	-	13628170
Testis_specific	LOC408911	NC_037644.1	+	13505033
Testis_specific	LOC408915	NC_037644.1	-	12721750
Testis_specific	LOC408920	NC_037641.1	+	10642040
Testis_specific	LOC408923	NC_037644.1	+	11056974
Testis_specific	LOC408924	NC_037644.1	+	11049829
Testis_specific	LOC408925	NC_037644.1	-	10489533
Testis_specific	LOC408926	NC_037644.1	+	9617667
Testis_specific	LOC408936	NC_037644.1	-	8431696
Testis_specific	LOC408937	NC_037644.1	-	8406989
Testis_specific	LOC408939	NC_037644.1	+	3614321
Testis_specific	LOC408942	NC_037644.1	-	2677015
Testis_specific	LOC408942	NC_037644.1	-	2677042
Testis_specific	LOC408945	NC_037644.1	+	2950060
Testis_specific	LOC408945	NC_037644.1	+	2953772
Testis_specific	LOC408949	NC_037644.1	+	2352919
Testis_specific	LOC408949	NC_037644.1	+	2353341
Testis_specific	LOC408950	NC_037644.1	-	2345683
Testis_specific	LOC408951	NC_037644.1	+	2329954
Testis_specific	LOC408952	NC_037644.1	+	2320295
Testis_specific	LOC408953	NC_037644.1	-	906234
Testis_specific	LOC408957	NC_037645.1	+	2718340
Testis_specific	LOC408957	NC_037645.1	+	2745925
Testis_specific	LOC408958	NC_037645.1	+	3126845
Testis_specific	LOC408958	NC_037645.1	+	3189978
Testis_specific	LOC408959	NC_037645.1	+	4517113
Testis_specific	LOC408959	NC_037645.1	+	4528994
Testis_specific	LOC408961	NC_037645.1	-	5179113
Testis_specific	LOC408963	NC_037645.1	-	5972833
Testis_specific	LOC408964	NC_037645.1	-	7697262
Testis_specific	LOC408966	NC_037645.1	+	7608864
Testis_specific	LOC408967	NC_037645.1	-	7598719
Testis_specific	LOC408967	NC_037645.1	-	7602288
Testis_specific	LOC408967	NC_037645.1	-	7608038
Testis_specific	LOC408968	NC_037645.1	-	7831205
Testis_specific	LOC408969	NC_037645.1	+	8274433
Testis_specific	LOC408970	NC_037645.1	-	8305700
Testis_specific	LOC408971	NC_037645.1	-	9092265
Testis_specific	LOC408972	NC_037645.1	+	9489758
Testis_specific	LOC408976	NC_037646.1	-	12017922
Testis_specific	LOC408976	NC_037646.1	-	12044800
Testis_specific	LOC408979	NC_037646.1	+	11809889
Testis_specific	LOC408980	NC_037646.1	+	11799575
Testis_specific	LOC408981	NC_037646.1	-	11799408
Testis_specific	LOC408982	NC_037646.1	-	11775179
Testis_specific	LOC408983	NC_037646.1	+	11769274
Testis_specific	LOC408986	NC_037646.1	+	11559297
Testis_specific	LOC408987	NC_037646.1	+	11476462
Testis_specific	LOC408989	NC_037646.1	+	11047548
Testis_specific	LOC408990	NC_037646.1	+	11039244
Testis_specific	LOC408991	NC_037646.1	+	11030397
Testis_specific	LOC408996	NC_037646.1	-	10157873
Testis_specific	LOC409001	NC_037646.1	+	9625766
Testis_specific	LOC409004	NC_037646.1	+	8835314
Testis_specific	LOC409005	NC_037646.1	+	8833087
Testis_specific	LOC409006	NC_037646.1	-	8808315
Testis_specific	LOC409006	NC_037646.1	-	8832439
Testis_specific	LOC409010	NC_037646.1	-	8652606
Testis_specific	LOC409011	NC_037646.1	+	8630466
Testis_specific	LOC409016	NC_037646.1	+	8305299
Testis_specific	LOC409017	NC_037646.1	+	8278579
Testis_specific	LOC409017	NC_037646.1	+	8278853
Testis_specific	LOC409019	NC_037646.1	-	6522288
Testis_specific	LOC409022	NC_037646.1	-	5544479
Testis_specific	LOC409023	NC_037646.1	-	5463951
Testis_specific	LOC409024	NC_037646.1	-	5403112
Testis_specific	LOC409024	NC_037646.1	-	5460998
Testis_specific	LOC409025	NC_037646.1	-	4161410
Testis_specific	LOC409026	NC_037645.1	-	2623699
Testis_specific	LOC409027	NC_037638.1	-	19582937
Testis_specific	LOC409028	NC_037643.1	+	5439312
Testis_specific	LOC409032	NW_020555794.1	-	25372
Testis_specific	LOC409034	NC_037639.1	-	15575526
Testis_specific	LOC409036	NC_037638.1	+	25132252
Testis_specific	LOC409038	NC_037639.1	-	6374224
Testis_specific	LOC409039	NC_037639.1	+	6374706
Testis_specific	LOC409039	NC_037639.1	+	6374715
Testis_specific	LOC409041	NC_037649.1	-	7703152
Testis_specific	LOC409043	NC_037642.1	-	12678492
Testis_specific	LOC409045	NC_037644.1	-	12765446
Testis_specific	LOC409046	NC_037642.1	-	11404967
Testis_specific	LOC409047	NC_037642.1	-	6600977
Testis_specific	LOC409050	NC_037650.1	+	7309560
Testis_specific	LOC409051	NC_037641.1	+	9976084
Testis_specific	LOC409051	NC_037641.1	+	9995102
Testis_specific	LOC409053	NC_037638.1	-	5644757
Testis_specific	LOC409053	NC_037638.1	-	5646846
Testis_specific	LOC409055	NC_037643.1	-	16633510
Testis_specific	LOC409059	NC_037645.1	-	1582012
Testis_specific	LOC409061	NC_037648.1	-	1259891
Testis_specific	LOC409062	NC_037638.1	+	22826786
Testis_specific	LOC409063	NC_037642.1	+	3632034
Testis_specific	LOC409064	NC_037645.1	+	6483250
Testis_specific	LOC409064	NC_037645.1	+	6484050
Testis_specific	LOC409066	NC_037650.1	+	8690947
Testis_specific	LOC409068	NC_037648.1	+	14417299
Testis_specific	LOC409070	NC_037648.1	-	14444377
Testis_specific	LOC409073	NC_037646.1	+	11394382
Testis_specific	LOC409074	NC_037638.1	-	14745379
Testis_specific	LOC409075	NC_037638.1	-	14739140
Testis_specific	LOC409077	NC_037644.1	+	7823080
Testis_specific	LOC409079	NC_037638.1	+	11646556
Testis_specific	LOC409082	NC_037644.1	+	1354935
Testis_specific	LOC409083	NC_037644.1	-	1350954
Testis_specific	LOC409084	NC_037651.1	+	6615464
Testis_specific	LOC409085	NC_037646.1	+	7696335
Testis_specific	LOC409086	NC_037639.1	+	15237652
Testis_specific	LOC409090	NC_037652.1	+	2283341
Testis_specific	LOC409091	NC_037639.1	+	9535519
Testis_specific	LOC409092	NC_037639.1	-	9530339
Testis_specific	LOC409093	NC_037638.1	+	11868756
Testis_specific	LOC409095	NC_037648.1	-	11853955
Testis_specific	LOC409098	NC_037649.1	-	3925867
Testis_specific	LOC409099	NC_037648.1	+	15106173
Testis_specific	LOC409100	NC_037638.1	+	11835464
Testis_specific	LOC409100	NC_037638.1	+	11835653
Testis_specific	LOC409102	NC_037638.1	+	10865593
Testis_specific	LOC409103	NC_037638.1	-	10874078
Testis_specific	LOC409106	NC_037644.1	-	12073218
Testis_specific	LOC409106	NC_037644.1	-	12073448
Testis_specific	LOC409107	NC_037644.1	+	12076846
Testis_specific	LOC409108	NC_037649.1	+	6151286
Testis_specific	LOC409108	NC_037649.1	+	6209967
Testis_specific	LOC409109	NC_037638.1	-	12228310
Testis_specific	LOC409110	NC_037641.1	-	5143972
Testis_specific	LOC409111	NC_037639.1	-	2000796
Testis_specific	LOC409113	NC_037638.1	-	9101044
Testis_specific	LOC409114	NC_037638.1	+	9101826
Testis_specific	LOC409115	NC_037641.1	+	11882870
Testis_specific	LOC409117	NC_037641.1	+	11901667
Testis_specific	LOC409117	NC_037641.1	+	11902423
Testis_specific	LOC409118	NC_037641.1	-	11918730
Testis_specific	LOC409119	NC_037647.1	-	8418168
Testis_specific	LOC409122	NC_037645.1	-	7332156
Testis_specific	LOC409124	NC_037648.1	+	2510847
Testis_specific	LOC409125	NC_037644.1	-	8585897
Testis_specific	LOC409126	NC_037638.1	-	24121963
Testis_specific	LOC409127	NC_037638.1	+	24122698
Testis_specific	LOC409129	NC_037641.1	-	8889425
Testis_specific	LOC409130	NC_037640.1	-	4391956
Testis_specific	LOC409131	NC_037640.1	-	4398556
Testis_specific	LOC409132	NC_037640.1	+	4406912
Testis_specific	LOC409134	NC_037641.1	+	5923393
Testis_specific	LOC409136	NC_037648.1	+	7199574
Testis_specific	LOC409137	NC_037652.1	-	2658730
Testis_specific	LOC409140	NC_037641.1	+	12826299
Testis_specific	LOC409141	NC_037642.1	+	13162966
Testis_specific	LOC409142	NC_037641.1	-	12171389
Testis_specific	LOC409144	NC_037646.1	-	1680398
Testis_specific	LOC409145	NC_037649.1	+	3935849
Testis_specific	LOC409150	NC_037645.1	+	2255522
Testis_specific	LOC409151	NC_037639.1	+	15190157
Testis_specific	LOC409152	NC_037648.1	-	14313539
Testis_specific	LOC409153	NC_037642.1	+	12636888
Testis_specific	LOC409154	NC_037645.1	-	7810471
Testis_specific	LOC409155	NC_037642.1	+	9528950
Testis_specific	LOC409157	NC_037645.1	+	7248595
Testis_specific	LOC409158	NC_037644.1	-	197516
Testis_specific	LOC409159	NC_037647.1	+	5949177
Testis_specific	LOC409160	NC_037652.1	-	5198241
Testis_specific	LOC409162	NC_037644.1	+	13459668
Testis_specific	LOC409164	NC_037639.1	+	15127934
Testis_specific	LOC409165	NC_037645.1	+	2280370
Testis_specific	LOC409166	NC_037645.1	-	2287662
Testis_specific	LOC409167	NC_037642.1	+	5919090
Testis_specific	LOC409168	NC_037649.1	-	7844464
Testis_specific	LOC409169	NC_037645.1	+	1456569
Testis_specific	LOC409170	NC_037647.1	+	11912190
Testis_specific	LOC409171	NC_037648.1	+	10441216
Testis_specific	LOC409172	NC_037641.1	-	5972545
Testis_specific	LOC409177	NC_037651.1	+	5483008
Testis_specific	LOC409177	NC_037651.1	+	5488318
Testis_specific	LOC409177	NC_037651.1	+	5505110
Testis_specific	LOC409178	NC_037648.1	-	7051733
Testis_specific	LOC409180	NC_037652.1	-	3785790
Testis_specific	LOC409182	NC_037641.1	+	2643697
Testis_specific	LOC409182	NC_037641.1	+	2705754
Testis_specific	LOC409183	NC_037643.1	-	5257648
Testis_specific	LOC409184	NC_037648.1	-	15156294
Testis_specific	LOC409185	NC_037652.1	-	1452686
Testis_specific	LOC409185	NC_037652.1	-	1466818
Testis_specific	LOC409186	NC_037646.1	+	11439755
Testis_specific	LOC409187	NC_037650.1	-	11191717
Testis_specific	LOC409189	NC_037638.1	+	24668867
Testis_specific	LOC409191	NC_037647.1	+	7518675
Testis_specific	LOC409192	NC_037639.1	-	15067931
Testis_specific	LOC409193	NC_037638.1	-	14975517
Testis_specific	LOC409193	NC_037638.1	-	14982692
Testis_specific	LOC409195	NC_037645.1	-	2149240
Testis_specific	LOC409196	NC_037645.1	+	2150568
Testis_specific	LOC409197	NC_037645.1	-	2778085
Testis_specific	LOC409198	NC_037651.1	-	1039800
Testis_specific	LOC409199	NC_037651.1	+	1030930
Testis_specific	LOC409200	NC_037652.1	-	1576489
Testis_specific	LOC409201	NC_037647.1	-	9403938
Testis_specific	LOC409203	NC_037648.1	+	10473897
Testis_specific	LOC409203	NC_037648.1	+	10475703
Testis_specific	LOC409203	NC_037648.1	+	10476691
Testis_specific	LOC409206	NC_037642.1	+	4727678
Testis_specific	LOC409207	NC_037642.1	+	13303061
[truncated: 14,376 more rows]
