# Supplementary material for: A postmeiotically bifurcated roadmap of honeybee spermatogenesis marked by phylogenetically restricted genes
Source: PLoS Genet. 2023 Dec 4;19(12):e1011081. doi: 10.1371/journal.pgen.1011081 (PMC10721206; doi:10.1371/journal.pgen.1011081)
Supplement: S4 Table — (XLSX) [file pgen.1011081.s011.xlsx]

## Sheet: Sheet1
group	Term ID		Term name	P-adjust
Up-regulated in 14d	BP	GO:0006357	﻿regulation of transcription by RNA polymerase II	4.55755e-27
	BP	GO:0006366	transcription by RNA polymerase II	1.12831e-21
	BP	GO:0006355	regulation of DNA-templated transcription	5.80945e-18
	BP	GO:1903506	regulation of nucleic acid-templated transcription	7.16981e-18
	BP	GO:2001141	regulation of RNA biosynthetic process	7.16981e-18
	BP	GO:0045944	positive regulation of transcription by RNA polymerase II	1.57451e-17
	BP	GO:0051252	regulation of RNA metabolic process	2.07495e-16
	BP	GO:0019219	regulation of nucleobase-containing compound metabolic process	1.08664e-15
	BP	GO:0045893	positive regulation of DNA-templated transcription	1.33488e-15
	BP	GO:1902680	positive regulation of RNA biosynthetic process	1.33488e-15
	BP	GO:1903508	positive regulation of nucleic acid-templated transcription	1.33488e-15
	BP	GO:0006351	DNA-templated transcription	3.16109e-15
	BP	GO:0032502	developmental process	3.25129e-15
	BP	GO:0009891	positive regulation of biosynthetic process	3.63708e-15
	BP	GO:0010557	positive regulation of macromolecule biosynthetic process	3.63708e-15
	BP	GO:0031328	positive regulation of cellular biosynthetic process	3.63708e-15
	BP	GO:0097659	nucleic acid-templated transcription	3.77587e-15
	BP	GO:0032774	RNA biosynthetic process	9.15563e-15
	BP	GO:0048856	anatomical structure development	2.63895e-14
	BP	GO:0051254	positive regulation of RNA metabolic process	6.90325e-14
	BP	GO:0045935	positive regulation of nucleobase-containing compound metabolic process	1.44731e-13
	BP	GO:0010556	regulation of macromolecule biosynthetic process	1.23109e-12
	BP	GO:0009889	regulation of biosynthetic process	1.33481e-12
	BP	GO:0031326	regulation of cellular biosynthetic process	1.33481e-12
	BP	GO:0045892	negative regulation of DNA-templated transcription	8.79477e-12
	BP	GO:1902679	negative regulation of RNA biosynthetic process	8.79477e-12
	BP	GO:1903507	negative regulation of nucleic acid-templated transcription	8.79477e-12
	BP	GO:0031325	positive regulation of cellular metabolic process	1.29275e-11
	BP	GO:0051253	negative regulation of RNA metabolic process	2.15761e-11
	BP	GO:0048522	positive regulation of cellular process	2.25369e-11
	BP	GO:0010468	regulation of gene expression	3.00744e-11
	BP	GO:0045934	negative regulation of nucleobase-containing compound metabolic process	6.3744e-11
	BP	GO:0000122	negative regulation of transcription by RNA polymerase II	9.40115e-11
	BP	GO:0034654	nucleobase-containing compound biosynthetic process	1.20411e-10
	BP	GO:0051171	regulation of nitrogen compound metabolic process	2.22717e-10
	BP	GO:0080090	regulation of primary metabolic process	2.38658e-10
	BP	GO:0010558	negative regulation of macromolecule biosynthetic process	2.49096e-10
	BP	GO:0009890	negative regulation of biosynthetic process	3.00961e-10
	BP	GO:0031327	negative regulation of cellular biosynthetic process	3.00961e-10
	BP	GO:0019438	aromatic compound biosynthetic process	3.67666e-10
	BP	GO:0031323	regulation of cellular metabolic process	6.9844e-10
	BP	GO:0051173	positive regulation of nitrogen compound metabolic process	8.14714e-10
	BP	GO:0010604	positive regulation of macromolecule metabolic process	1.07329e-09
	BP	GO:0031324	negative regulation of cellular metabolic process	1.11202e-09
	BP	GO:0009893	positive regulation of metabolic process	1.23024e-09
	BP	GO:1901362	organic cyclic compound biosynthetic process	1.51053e-09
	BP	GO:0051172	negative regulation of nitrogen compound metabolic process	1.66982e-09
	BP	GO:0007275	multicellular organism development	1.85137e-09
	BP	GO:0048518	positive regulation of biological process	2.0714e-09
	BP	GO:0018130	heterocycle biosynthetic process	2.43503e-09
	BP	GO:0060255	regulation of macromolecule metabolic process	2.55291e-09
	BP	GO:0048731	system development	2.89989e-09
	BP	GO:0019222	regulation of metabolic process	7.04774e-09
	BP	GO:0048523	negative regulation of cellular process	8.9384e-08
	BP	GO:0010605	negative regulation of macromolecule metabolic process	9.28978e-07
	BP	GO:0009892	negative regulation of metabolic process	1.32943e-06
	BP	GO:0048869	cellular developmental process	1.86895e-06
	BP	GO:0009653	anatomical structure morphogenesis	3.66797e-06
	BP	GO:0016070	RNA metabolic process	4.23258e-06
	BP	GO:0032501	multicellular organismal process	7.65288e-06
	BP	GO:0030154	cell differentiation	8.42036e-06
	BP	GO:0050794	regulation of cellular process	5.78787e-05
	BP	GO:0048519	negative regulation of biological process	6.81155e-05
	BP	GO:0007399	nervous system development	7.12671e-05
	BP	GO:0050789	regulation of biological process	0.000112533
	BP	GO:0065007	biological regulation	0.000411987
	BP	GO:0009059	macromolecule biosynthetic process	0.000934454
	BP	GO:0009888	tissue development	0.00100262
	BP	GO:0090304	nucleic acid metabolic process	0.00311125
	BP	GO:0060429	epithelium development	0.00663467
	BP	GO:0022008	neurogenesis	0.00977098
	BP	GO:0048513	animal organ development	0.0122539
	BP	GO:0044271	cellular nitrogen compound biosynthetic process	0.0129319
	BP	GO:0035295	tube development	0.0221361
	BP	GO:0060541	respiratory system development	0.0277171
	BP	GO:0048699	generation of neurons	0.0439149
	CC	GO:0071944	﻿cell periphery	1.38169e-26
	CC	GO:0005694	chromosome	3.88306e-13
	CC	GO:0005622	intracellular anatomical structure	7.71016e-10
	CC	GO:0031981	nuclear lumen	1.85011e-09
	CC	GO:0043005	neuron projection	4.77734e-09
	CC	GO:0030017	sarcomere	8.43664e-09
	CC	GO:0043292	contractile fiber	1.4651e-08
	CC	GO:0120025	plasma membrane bounded cell projection	2.0158e-08
	CC	GO:0043228	non-membrane-bounded organelle	2.06629e-08
	CC	GO:0043232	intracellular non-membrane-bounded organelle	2.06629e-08
	CC	GO:0030016	myofibril	2.47746e-08
	CC	GO:0042995	cell projection	2.5922e-08
	CC	GO:0031974	membrane-enclosed lumen	6.89254e-08
	CC	GO:0043233	organelle lumen	6.89254e-08
	CC	GO:0070013	intracellular organelle lumen	6.89254e-08
	CC	GO:0099081	supramolecular polymer	7.46198e-07
	CC	GO:0099512	supramolecular fiber	7.46198e-07
	CC	GO:0031674	I band	1.71984e-06
	CC	GO:0043226	organelle	2.07202e-06
	CC	GO:0150034	distal axon	9.27205e-06
	CC	GO:0099080	supramolecular complex	1.10863e-05
	CC	GO:0098590	plasma membrane region	2.99456e-05
	CC	GO:0043229	intracellular organelle	9.70195e-05
	CC	GO:0043227	membrane-bounded organelle	0.00115393
	CC	GO:0030424	axon	0.00116435
	CC	GO:0005634	nucleus	0.0016958
	CC	GO:0043679	axon terminus	0.00628723
	CC	GO:0044306	neuron projection terminus	0.00628723
	CC	GO:0045177	apical part of cell	0.00657967
	CC	GO:0009986	cell surface	0.012755
	CC	GO:0036477	somatodendritic compartment	0.0194821
	CC	GO:0043231	intracellular membrane-bounded organelle	0.0279243
	CC	GO:0030425	dendrite	0.0420245
	CC	GO:0097447	dendritic tree	0.0420245
	MF	GO:0003690	﻿double-stranded DNA binding	3.00045e-11
	MF	GO:0000976	transcription cis-regulatory region binding	3.25271e-11
	MF	GO:0001067	transcription regulatory region nucleic acid binding	3.25271e-11
	MF	GO:1990837	sequence-specific double-stranded DNA binding	4.39819e-11
	MF	GO:0003700	DNA-binding transcription factor activity	1.38591e-10
	MF	GO:0140110	transcription regulator activity	1.5488e-09
	MF	GO:0000977	RNA polymerase II transcription regulatory region sequence-specific DNA binding	3.88462e-08
	MF	GO:0005515	protein binding	5.35143e-07
	MF	GO:0043565	sequence-specific DNA binding	1.07706e-06
	MF	GO:0000981	DNA-binding transcription factor activity, RNA polymerase II-specific	4.5806e-05
	MF	GO:0003677	DNA binding	0.00514746
Down-regulated in 14d	BP	GO:0032501	﻿multicellular organismal process	7.87784e-08
	BP	GO:0032502	developmental process	0.000111023
	BP	GO:0030154	cell differentiation	0.000149452
	BP	GO:0048856	anatomical structure development	0.000221962
	BP	GO:0006119	oxidative phosphorylation	0.000406941
	BP	GO:0048869	cellular developmental process	0.000437822
	BP	GO:0042775	mitochondrial ATP synthesis coupled electron transport	0.000456805
	BP	GO:0042773	ATP synthesis coupled electron transport	0.00347478
	BP	GO:0022904	respiratory electron transport chain	0.00690357
	BP	GO:0042221	response to chemical	0.00810532
	BP	GO:1901137	carbohydrate derivative biosynthetic process	0.00992517
	BP	GO:0003382	epithelial cell morphogenesis	0.0185478
	BP	GO:0009653	anatomical structure morphogenesis	0.0191233
	BP	GO:0050877	nervous system process	0.0201199
	BP	GO:0140053	mitochondrial gene expression	0.0243425
	BP	GO:0003008	system process	0.026538
	BP	GO:0007606	sensory perception of chemical stimulus	0.028673
	BP	GO:0007608	sensory perception of smell	0.0296851
	BP	GO:0050906	detection of stimulus involved in sensory perception	0.0434
	BP	GO:0050911	detection of chemical stimulus involved in sensory perception of smell	0.044726
	CC	GO:0005737	﻿cytoplasm	1.89231e-35
	CC	GO:0071944	cell periphery	6.00315e-21
	CC	GO:0005622	intracellular anatomical structure	6.61563e-18
	CC	GO:0005886	plasma membrane	1.00647e-15
	CC	GO:0005773	vacuole	1.3128e-11
	CC	GO:0012505	endomembrane system	1.47028e-09
	CC	GO:0005783	endoplasmic reticulum	2.29166e-08
	CC	GO:0005739	mitochondrion	2.47234e-08
	CC	GO:0098590	plasma membrane region	7.42187e-08
	CC	GO:0120025	plasma membrane bounded cell projection	8.54358e-08
	CC	GO:0042995	cell projection	1.11553e-07
	CC	GO:0031090	organelle membrane	6.54791e-07
	CC	GO:0098827	endoplasmic reticulum subcompartment	8.18231e-07
	CC	GO:0042175	nuclear outer membrane-endoplasmic reticulum membrane network	1.34399e-06
	CC	GO:0098800	inner mitochondrial membrane protein complex	2.56344e-06
	CC	GO:0030425	dendrite	2.92e-06
	CC	GO:0097447	dendritic tree	2.92e-06
	CC	GO:0098798	mitochondrial protein-containing complex	3.61706e-06
	CC	GO:0005746	mitochondrial respirasome	4.40404e-06
	CC	GO:0031984	organelle subcompartment	4.88989e-06
	CC	GO:0043005	neuron projection	5.26596e-06
	CC	GO:0036477	somatodendritic compartment	5.65387e-06
	CC	GO:0005743	mitochondrial inner membrane	1.07685e-05
	CC	GO:0005576	extracellular region	1.12691e-05
	CC	GO:0005740	mitochondrial envelope	1.20149e-05
	CC	GO:0019866	organelle inner membrane	1.4773e-05
	CC	GO:0005615	extracellular space	4.15088e-05
	CC	GO:0045202	synapse	5.74666e-05
	CC	GO:0070469	respirasome	8.35667e-05
	CC	GO:0030054	cell junction	8.37115e-05
	CC	GO:0031967	organelle envelope	8.42899e-05
	CC	GO:0031975	envelope	8.42899e-05
	CC	GO:0031966	mitochondrial membrane	0.000102196
	CC	GO:0098803	respiratory chain complex	0.000449688
	CC	GO:0070069	cytochrome complex	0.00066018
	CC	GO:0043227	membrane-bounded organelle	0.00119651
	CC	GO:0043226	organelle	0.00163095
	CC	GO:0098796	membrane protein complex	0.00238628
	CC	GO:0005759	mitochondrial matrix	0.00304038
	CC	GO:0031982	vesicle	0.00619137
	CC	GO:0099503	secretory vesicle	0.00763347
	CC	GO:0031410	cytoplasmic vesicle	0.008015
	CC	GO:0097708	intracellular vesicle	0.008015
	CC	GO:0098794	postsynapse	0.0100729
	CC	GO:0045259	proton-transporting ATP synthase complex	0.0140839
	CC	GO:0043229	intracellular organelle	0.014117
	CC	GO:0016469	proton-transporting two-sector ATPase complex	0.0141575
	CC	GO:0000313	organellar ribosome	0.019177
	CC	GO:0005761	mitochondrial ribosome	0.019177
	CC	GO:0098793	presynapse	0.0312898
	CC	GO:0005753	mitochondrial proton-transporting ATP synthase complex	0.034372
	CC	GO:0043197	dendritic spine	0.0349902
	CC	GO:0044309	neuron spine	0.0349902
	MF	GO:0005549	﻿odorant binding	0.000535951
	MF	GO:0004984	olfactory receptor activity	0.000800068
	MF	GO:0022857	transmembrane transporter activity	0.00945602
	MF	GO:0005215	transporter activity	0.0115965
	KEGG	ame00190	﻿Oxidative phosphorylation - Apis mellifera (honey bee)	5.85742e-11
