# Supplementary material for: A postmeiotically bifurcated roadmap of honeybee spermatogenesis marked by phylogenetically restricted genes
Source: PLoS Genet. 2023 Dec 4;19(12):e1011081. doi: 10.1371/journal.pgen.1011081 (PMC10721206; doi:10.1371/journal.pgen.1011081)
Supplement: S5 Table — (XLSX) [file pgen.1011081.s012.xlsx]

## Sheet: Sheet1
Cell Type	Number of Cells	Number of Substitutions	Number of Substitutions with DP>=10	Number of Bases with DP>=10	Substitutions Per Cell Per Base
eSPG	2564	821	724	307865557004	2.35168e-09
aSPG	2467	1758	1729	317482009721	5.44598e-09
eSPC	1004	879	847	122930078373	6.8901e-09
aSPC	1603	425	286	154501742535	1.85111e-09
eSPT	2257	296	125	100828398786	1.23973e-09
aSPT	1913	308	203	209199898920	9.70364e-10
sSPT	743	358	117	32268867577	3.62579e-09
Total	12551	4845	4031	1245076552916	3.23755e-09
