# Supplementary material for: A postmeiotically bifurcated roadmap of honeybee spermatogenesis marked by phylogenetically restricted genes
Source: PLoS Genet. 2023 Dec 4;19(12):e1011081. doi: 10.1371/journal.pgen.1011081 (PMC10721206; doi:10.1371/journal.pgen.1011081)
Supplement: S6 Table — (XLSX) [file pgen.1011081.s013.xlsx]

## Sheet: Sheet1
Species	Source	Version
Drosophila melanogaster	FlyBase (http://flybase.org/)	dmel_r6.37
Drosophila simulans	FlyBase (http://flybase.org/)	dsim_r2.02
Drosophila yakuba	FlyBase (http://flybase.org/)	dyak_r1.05
Drosophila grimshawi	FlyBase (http://flybase.org/)	dgri_r1.05
Drosophila pseudoobscura	FlyBase (http://flybase.org/)	dpse_r3.04
Apis mellifera	RefSeq (https://ftp.ncbi.nlm.nih.gov/genomes/refseq/)	GCF_003254395.2_Amel_HAv3.1
Apis cerana	RefSeq (https://ftp.ncbi.nlm.nih.gov/genomes/refseq/)	GCF_001442555.1_ACSNU-2.0
Apis dorsata	RefSeq (https://ftp.ncbi.nlm.nih.gov/genomes/refseq/)	GCF_000469605.1_Apis_dorsata_1.3
Apis laboriosa	RefSeq (https://ftp.ncbi.nlm.nih.gov/genomes/refseq/)	GCF_014066325.1_ASM1406632v1
Bombus terrestris	RefSeq (https://ftp.ncbi.nlm.nih.gov/genomes/refseq/)	GCF_000214255.1_Bter_1.0
Nasonia vitripennis	RefSeq (https://ftp.ncbi.nlm.nih.gov/genomes/refseq/)	GCF_009193385.2_Nvit_psr_1.1
Solenopsis invicta	RefSeq (https://ftp.ncbi.nlm.nih.gov/genomes/refseq/)	GCF_016802725.1_UNIL_Sinv_3.0
